# Supplementary material for: Heteroatom-doped carbon dots from medicinal plants as novel biomaterials for as-use biomedical applications in comparison with synthetic drug, zaltoprofen
Source: Sci Rep. 2024 Jun 7;14:13160. doi: 10.1038/s41598-024-63700-w (PMC11161473; doi:10.1038/s41598-024-63700-w)
Supplement: Supplementary file 1 — Supplementary Information 1. [file 41598_2024_63700_MOESM1_ESM.zip]

Archive with 48 entries (45 files):
- Raw data of scientific reports/
- Raw data of scientific reports/Fig. 3a FTIR   (Z-FN-CDs).csv
- Raw data of scientific reports/Fig. 3a FTIR (FN-CDs).csv
- Raw data of scientific reports/Fig. 3b FN-CDs.xlsx
- Raw data of scientific reports/Fig. 3c Z-FN-CDs.xlsx
- Raw data of scientific reports/Fig. 4a FN-CDs 1.csv
- Raw data of scientific reports/Fig. 4a FN-CDs2 (2).csv
- Raw data of scientific reports/Fig. 4a FN-CDs2 (3).csv
- Raw data of scientific reports/Fig. 4b Z-FN-CDs 1.csv
- Raw data of scientific reports/Fig. 4b Z-FN-CDs 2.csv
- Raw data of scientific reports/Fig. 5a FN-CDs.xlsx
- Raw data of scientific reports/Fig. 5b Z-FN-CDs.xlsx
- Raw data of scientific reports/Fig. 5C. FN-CDs PL spectra/
- Raw data of scientific reports/Fig. 5C. FN-CDs PL spectra/RVR-M-Exc-300nm_Emi-320nm-800nm_slit-10_0.1s.csv
- Raw data of scientific reports/Fig. 5C. FN-CDs PL spectra/RVR-M-Exc-320nm_Emi-340nm-800nm_slit-10_0.1s.csv
- Raw data of scientific reports/Fig. 5C. FN-CDs PL spectra/RVR-M-Exc-340nm_Emi-360nm-800nm_slit-10_0.1s.csv
- Raw data of scientific reports/Fig. 5C. FN-CDs PL spectra/RVR-M-Exc-360nm_Emi-380nm-800nm_slit-10_0.1s.csv
- Raw data of scientific reports/Fig. 5C. FN-CDs PL spectra/RVR-M-Exc-380nm_Emi-400nm-800nm_slit-10_0.1s.csv
- Raw data of scientific reports/Fig. 5C. FN-CDs PL spectra/RVR-M-Exc-400nm_Emi-420nm-800nm_slit-10_0.1s.csv
- Raw data of scientific reports/Fig. 5C. FN-CDs PL spectra/RVR-M-Exc-420nm_Emi-440nm-800nm_slit-10_0.1s.csv
- Raw data of scientific reports/Fig. 5C. FN-CDs PL spectra/RVR-M-Exc-440nm_Emi-460nm-800nm_slit-10_0.1s.csv
- Raw data of scientific reports/Fig. 5C. FN-CDs PL spectra/RVR-M-Exc-460nm_Emi-480nm-800nm_slit-10_0.1s.csv
- Raw data of scientific reports/Fig. 5C. FN-CDs PL spectra/RVR-M-Exc-480nm_Emi-500nm-800nm_slit-10_0.1s.csv
- Raw data of scientific reports/Fig. 5C. FN-CDs PL spectra/RVR-M-Exc-500nm_Emi-520nm-800nm_slit-10_0.1s.csv
- Raw data of scientific reports/Fig. 5C. FN-CDs PL spectra/RVR-M-Exc-520nm_Emi-540nm-800nm_slit-10_0.1s.csv
- Raw data of scientific reports/Fig. 5C. FN-CDs PL spectra/RVR-M-Exc-540nm_Emi-560nm-800nm_slit-10_0.1s.csv
- Raw data of scientific reports/Fig. 5C. FN-CDs PL spectra/RVR-M-Exc-560nm_Emi-580nm-800nm_slit-10_0.1s.csv
- Raw data of scientific reports/Fig. 5C. FN-CDs PL spectra/RVR-M-Exc-580nm_Emi-600nm-800nm_slit-10_0.1s.csv
- Raw data of scientific reports/Fig. 5d. Z-FN-CDs PL spectra/
- Raw data of scientific reports/Fig. 5d. Z-FN-CDs PL spectra/RVR-Z-Exc-300nm_Emi-320nm-800nm_slit-10_0.1s.csv
- Raw data of scientific reports/Fig. 5d. Z-FN-CDs PL spectra/RVR-Z-Exc-320nm_Emi-340nm-800nm_slit-10_0.1s.csv
- Raw data of scientific reports/Fig. 5d. Z-FN-CDs PL spectra/RVR-Z-Exc-340nm_Emi-360nm-800nm_slit-10_0.1s.csv
- Raw data of scientific reports/Fig. 5d. Z-FN-CDs PL spectra/RVR-Z-Exc-360nm_Emi-380nm-800nm_slit-10_0.1s.csv
- Raw data of scientific reports/Fig. 5d. Z-FN-CDs PL spectra/RVR-Z-Exc-380nm_Emi-400nm-800nm_slit-10_0.1s.csv
- Raw data of scientific reports/Fig. 5d. Z-FN-CDs PL spectra/RVR-Z-Exc-400nm_Emi-420nm-800nm_slit-10_0.1s.csv
- Raw data of scientific reports/Fig. 5d. Z-FN-CDs PL spectra/RVR-Z-Exc-420nm_Emi-440nm-800nm_slit-10_0.1s.csv
- Raw data of scientific reports/Fig. 5d. Z-FN-CDs PL spectra/RVR-Z-Exc-440nm_Emi-460nm-850nm_slit-10_0.1s.csv
- Raw data of scientific reports/Fig. 5d. Z-FN-CDs PL spectra/RVR-Z-Exc-460nm_Emi-480nm-850nm_slit-10_0.1s.csv
- Raw data of scientific reports/Fig. 5d. Z-FN-CDs PL spectra/RVR-Z-Exc-480nm_Emi-500nm-800nm_slit-10_0.1s.csv
- Raw data of scientific reports/Fig. 5d. Z-FN-CDs PL spectra/RVR-Z-Exc-500nm_Emi-520nm-800nm_slit-10_0.1s.csv
- Raw data of scientific reports/Fig. 5d. Z-FN-CDs PL spectra/RVR-Z-Exc-520nm_Emi-540nm-800nm_slit-10_0.1s.csv
- Raw data of scientific reports/Fig. 5d. Z-FN-CDs PL spectra/RVR-Z-Exc-540nm_Emi-560nm-800nm_slit-10_0.1s.csv
- Raw data of scientific reports/Fig. 5d. Z-FN-CDs PL spectra/RVR-Z-Exc-560nm_Emi-580nm-800nm_slit-10_0.1s.csv
- Raw data of scientific reports/Fig. 5d. Z-FN-CDs PL spectra/RVR-Z-Exc-580nm_Emi-600nm-800nm_slit-10_0.1s.csv
- Raw data of scientific reports/Fig. 6a DPPH activity.docx
- Raw data of scientific reports/Fig. 6c Hypoglycemic activity.docx
- Raw data of scientific reports/Fig. 6d Antiinflammatory activity.docx
- Raw data of scientific reports/Fig. 8c Cell viability.docx
