# Supplementary material for: Heteroatom-doped carbon dots from medicinal plants as novel biomaterials for as-use biomedical applications in comparison with synthetic drug, zaltoprofen
Source: Sci Rep. 2024 Jun 7;14:13160. doi: 10.1038/s41598-024-63700-w (PMC11161473; doi:10.1038/s41598-024-63700-w)
Supplement: Supplementary file 1 — Supplementary Information 1. [file 41598_2024_63700_MOESM1_ESM.zip › Raw data of scientific reports/Fig. 3a FTIR (Z-FN-CDs).csv]

Wavenumber	Intensity
600.1014	73.191512
600.5673	72.191111
601.0332	71.213024
601.4991	70.374421
601.9651	69.755520
602.4310	69.391689
602.8969	69.279147
603.3628	69.387109
603.8287	69.668781
604.2946	70.067580
604.7606	70.519793
605.2265	70.957858
605.6924	71.317962
606.1583	71.552154
606.6242	71.640869
607.0902	71.600098
607.5561	71.479245
608.0220	71.349252
608.4879	71.283542
608.9538	71.336522
609.4197	71.526044
609.8857	71.826699
610.3516	72.178150
610.8175	72.506961
611.2834	72.754055
611.7493	72.896842
612.2152	72.956943
612.6812	72.990272
613.1471	73.063411
613.6130	73.225783
614.0789	73.488720
614.5448	73.819589
615.0107	74.153077
615.4767	74.415275
615.9426	74.551315
616.4085	74.545548
616.8744	74.425705
617.3403	74.249381
617.8062	74.079459
618.2722	73.959952
618.7381	73.902363
619.2040	73.886777
619.6699	73.875297
620.1358	73.830941
620.6017	73.733578
621.0677	73.586325
621.5336	73.410581
621.9995	73.233434
622.4654	73.074307
622.9313	72.937105
623.3973	72.810707
623.8632	72.676774
624.3291	72.520927
624.7950	72.342037
625.2609	72.155147
625.7268	71.986542
626.1928	71.863320
626.6587	71.802483
627.1246	71.804291
627.5905	71.852124
628.0564	71.918033
628.5223	71.971087
628.9883	71.985156
629.4542	71.943678
629.9201	71.840587
630.3860	71.678310
630.8519	71.464693
631.3178	71.210696
631.7838	70.929699
632.2497	70.637997
632.7156	70.355226
633.1815	70.103481
633.6474	69.904709
634.1133	69.776967
634.5793	69.730934
635.0452	69.768148
635.5111	69.881855
635.9770	70.060225
636.4429	70.290474
636.9089	70.561968
637.3748	70.866928
637.8407	71.198816
638.3066	71.549708
638.7725	71.908549
639.2384	72.261594
639.7044	72.595157
640.1703	72.899336
640.6362	73.170573
641.1021	73.411349
641.5680	73.626861
642.0339	73.820306
642.4999	73.989269
642.9658	74.125274
643.4317	74.217125
643.8976	74.256793
644.3635	74.245115
644.8294	74.194331
645.2954	74.125830
645.7613	74.063832
646.2272	74.027614
646.6931	74.025420
647.1590	74.052371
647.6249	74.093154
648.0909	74.128568
648.5568	74.143450
649.0227	74.132806
649.4886	74.103647
649.9545	74.071870
650.4205	74.055632
650.8864	74.067954
651.3523	74.111355
651.8182	74.176487
652.2841	74.245194
652.7500	74.296848
653.2160	74.315575
653.6819	74.295745
654.1478	74.243839
654.6137	74.176067
655.0796	74.112621
655.5455	74.070637
656.0115	74.058458
656.4774	74.073337
656.9433	74.103215
657.4092	74.131627
657.8751	74.143815
658.3410	74.131881
658.8070	74.097174
659.2729	74.048939
659.7388	73.999748
660.2047	73.959889
660.6706	73.933461
661.1365	73.917889
661.6025	73.906721
662.0684	73.894080
662.5343	73.878599
663.0002	73.864744
663.4661	73.860522
663.9321	73.872597
664.3980	73.901593
664.8639	73.940041
665.3298	73.973403
665.7957	73.983151
666.2616	73.951298
666.7276	73.866996
667.1935	73.735536
667.6594	73.585534
668.1253	73.463660
668.5912	73.411282
669.0571	73.439629
669.5231	73.527667
669.9890	73.640782
670.4549	73.749420
670.9208	73.836911
671.3867	73.899198
671.8526	73.941393
672.3186	73.973373
672.7845	74.004974
673.2504	74.041684
673.7163	74.082472
674.1822	74.120989
674.6481	74.149476
675.1141	74.163195
675.5800	74.163103
676.0459	74.155737
676.5118	74.150521
676.9777	74.155753
677.4437	74.175055
677.9096	74.205912
678.3755	74.240973
678.8414	74.271382
679.3073	74.290520
679.7732	74.296523
680.2392	74.292638
680.7051	74.285435
681.1710	74.281761
681.6369	74.285784
682.1028	74.297361
682.5687	74.312263
683.0347	74.323990
683.5006	74.326247
683.9665	74.315051
684.4324	74.289711
684.8983	74.252437
685.3642	74.206963
685.8302	74.156907
686.2961	74.104610
686.7620	74.050854
687.2279	73.995425
687.6938	73.938102
688.1597	73.879549
688.6257	73.821694
689.0916	73.767438
689.5575	73.719846
690.0234	73.681229
690.4893	73.652486
690.9553	73.632937
691.4212	73.620636
691.8871	73.612950
692.3530	73.607173
692.8189	73.600972
693.2848	73.592628
693.7508	73.581095
694.2167	73.566012
694.6826	73.547724
695.1485	73.527313
695.6144	73.506549
696.0803	73.487639
696.5463	73.472740
697.0122	73.463312
697.4781	73.459526
697.9440	73.460000
698.4099	73.462047
698.8758	73.462443
699.3418	73.458470
699.8077	73.448844
700.2736	73.434132
700.7395	73.416481
701.2054	73.398760
701.6713	73.383459
702.1373	73.371816
702.6032	73.363507
703.0691	73.357021
703.5350	73.350532
704.0009	73.342850
704.4669	73.334022
704.9328	73.325319
705.3987	73.318633
705.8646	73.315599
706.3305	73.316845
706.7964	73.321685
707.2624	73.328336
707.7283	73.334488
708.1942	73.337904
708.6601	73.336779
709.1260	73.329755
709.5919	73.315720
710.0579	73.293648
710.5238	73.262683
710.9897	73.222550
711.4556	73.174092
711.9215	73.119664
712.3874	73.063070
712.8534	73.008950
713.3193	72.961756
713.7852	72.924655
714.2511	72.898761
714.7170	72.882984
715.1829	72.874523
715.6489	72.869796
716.1148	72.865441
716.5807	72.859045
717.0466	72.849411
717.5125	72.836380
717.9785	72.820403
718.4444	72.802098
718.9103	72.781967
719.3762	72.760325
719.8421	72.737373
720.3080	72.713299
720.7740	72.688299
721.2399	72.662478
721.7058	72.635694
722.1717	72.607407
722.6376	72.576635
723.1035	72.542059
723.5695	72.502271
724.0354	72.456147
724.5013	72.403260
724.9672	72.344245
725.4331	72.280986
725.8990	72.216510
726.3650	72.154545
726.8309	72.098804
727.2968	72.052150
727.7627	72.015909
728.2286	71.989558
728.6945	71.970946
729.1605	71.957042
729.6264	71.944976
730.0923	71.933012
730.5582	71.921071
731.0241	71.910561
731.4901	71.903580
731.9560	71.901785
732.4219	71.905386
732.8878	71.912663
733.3537	71.920161
733.8196	71.923459
734.2856	71.918175
734.7515	71.900805
735.2174	71.869135
735.6833	71.822200
736.1492	71.759965
736.6151	71.683023
737.0811	71.592517
737.5470	71.490320
738.0129	71.379282
738.4788	71.263274
738.9447	71.146827
739.4106	71.034336
739.8766	70.929075
740.3425	70.832369
740.8084	70.743318
741.2743	70.659199
741.7402	70.576477
742.2061	70.492034
742.6721	70.404185
743.1380	70.313137
743.6039	70.220793
744.0698	70.130052
744.5357	70.043956
745.0017	69.964996
745.4676	69.894791
745.9335	69.834123
746.3994	69.783146
746.8653	69.741564
747.3312	69.708625
747.7972	69.682957
748.2631	69.662422
748.7290	69.644182
749.1949	69.625123
749.6608	69.602580
750.1267	69.575175
750.5927	69.543447
751.0586	69.510014
751.5245	69.479152
751.9904	69.455888
752.4563	69.444858
752.9222	69.449264
753.3882	69.470205
753.8541	69.506532
754.3200	69.555209
754.7859	69.612023
755.2518	69.672443
755.7177	69.732405
756.1837	69.788915
756.6496	69.840431
757.1155	69.887056
757.5814	69.930585
758.0473	69.974455
758.5132	70.023584
758.9792	70.084093
759.4451	70.162883
759.9110	70.267106
760.3769	70.403560
760.8428	70.578082
761.3088	70.795007
761.7747	71.056731
762.2406	71.363404
762.7065	71.712750
763.1724	72.100023
763.6383	72.518121
764.1043	72.957915
764.5702	73.408805
765.0361	73.859526
765.5020	74.299103
765.9679	74.717815
766.4338	75.107968
766.8998	75.464333
767.3657	75.784189
767.8316	76.067040
768.2975	76.314149
768.7634	76.528068
769.2293	76.712233
769.6953	76.870651
770.1612	77.007600
770.6271	77.127255
771.0930	77.233250
771.5589	77.328260
772.0248	77.413750
772.4908	77.490055
772.9567	77.556812
773.4226	77.613645
773.8885	77.660843
774.3544	77.699756
774.8204	77.732714
775.2863	77.762465
775.7522	77.791364
776.2181	77.820631
776.6840	77.850012
777.1499	77.877987
777.6159	77.902450
778.0818	77.921571
778.5477	77.934482
779.0136	77.941536
779.4795	77.944063
779.9454	77.943795
780.4114	77.942251
780.8773	77.940360
781.3432	77.938434
781.8091	77.936434
782.2750	77.934303
782.7409	77.932147
783.2069	77.930151
783.6728	77.928297
784.1387	77.926100
784.6046	77.922570
785.0705	77.916522
785.5364	77.907128
786.0024	77.894467
786.4683	77.879754
786.9342	77.865075
787.4001	77.852675
787.8660	77.844053
788.3320	77.839282
788.7979	77.836858
789.2638	77.834202
789.7297	77.828635
790.1956	77.818434
790.6615	77.803531
791.1275	77.785558
791.5934	77.767226
792.0593	77.751286
792.5252	77.739516
792.9911	77.732129
793.4570	77.727796
793.9230	77.724264
794.3889	77.719250
794.8548	77.711268
795.3207	77.700075
795.7866	77.686605
796.2525	77.672514
796.7185	77.659542
797.1844	77.648991
797.6503	77.641474
798.1162	77.636982
798.5821	77.635147
799.0480	77.635553
799.5140	77.637925
799.9799	77.642124
800.4458	77.647991
800.9117	77.655111
801.3776	77.662625
801.8436	77.669159
802.3095	77.672908
802.7754	77.671829
803.2413	77.663920
803.7072	77.647495
804.1731	77.621418
804.6391	77.585271
805.1050	77.539408
805.5709	77.484905
806.0368	77.423398
806.5027	77.356826
806.9686	77.287131
807.4346	77.215976
807.9005	77.144550
808.3664	77.073527
808.8323	77.003171
809.2982	76.933561
809.7641	76.864830
810.2301	76.797331
810.6960	76.731654
811.1619	76.668482
811.6278	76.608357
812.0937	76.551435
812.5596	76.497360
813.0256	76.445301
813.4915	76.394147
813.9574	76.342783
814.4233	76.290318
814.8892	76.236198
815.3552	76.180140
815.8211	76.121971
816.2870	76.061455
816.7529	75.998253
817.2188	75.932055
817.6847	75.862854
818.1507	75.791233
818.6166	75.718493
819.0825	75.646495
819.5484	75.577215
820.0143	75.512127
820.4802	75.451670
820.9462	75.395021
821.4121	75.340323
821.8780	75.285338
822.3439	75.228295
822.8098	75.168607
823.2757	75.107164
823.7417	75.046025
824.2076	74.987638
824.6735	74.933828
825.1394	74.884976
825.6053	74.839700
826.0712	74.795166
826.5372	74.747943
827.0031	74.695069
827.4690	74.634956
827.9349	74.567812
828.4008	74.495458
828.8668	74.420643
829.3327	74.346148
829.7986	74.273985
830.2645	74.204974
830.7304	74.138785
831.1963	74.074372
831.6623	74.010625
832.1282	73.946996
832.5941	73.883932
833.0600	73.823003
833.5259	73.766734
833.9918	73.718210
834.4578	73.680558
834.9237	73.656415
835.3896	73.647491
835.8555	73.654295
836.3214	73.676079
836.7873	73.711010
837.2533	73.756538
837.7192	73.809865
838.1851	73.868390
838.6510	73.930022
839.1169	73.993284
839.5828	74.057202
840.0488	74.121049
840.5147	74.184064
840.9806	74.245249
841.4465	74.303308
841.9124	74.356739
842.3784	74.404016
842.8443	74.443789
843.3102	74.475037
843.7761	74.497151
844.2420	74.509924
844.7079	74.513511
845.1739	74.508344
845.6398	74.495040
846.1057	74.474299
846.5716	74.446792
847.0375	74.413076
847.5034	74.373545
847.9694	74.328446
848.4353	74.277964
848.9012	74.222330
849.3671	74.161923
849.8330	74.097308
850.2989	74.029191
850.7649	73.958339
851.2308	73.885508
851.6967	73.811458
852.1626	73.737056
852.6285	73.663458
853.0944	73.592250
853.5604	73.525474
854.0263	73.465467
854.4922	73.414525
854.9581	73.374490
855.4240	73.346405
855.8900	73.330358
856.3559	73.325584
856.8218	73.330795
857.2877	73.344620
857.7536	73.366034
858.2195	73.394621
858.6855	73.430634
859.1514	73.474841
859.6173	73.528231
860.0832	73.591649
860.5491	73.665464
861.0150	73.749309
861.4810	73.841961
861.9469	73.941384
862.4128	74.044950
862.8787	74.149845
863.3446	74.253566
863.8105	74.354426
864.2765	74.451891
864.7424	74.546655
865.2083	74.640373
865.6742	74.735129
866.1401	74.832788
866.6060	74.934449
867.0720	75.040176
867.5379	75.149087
868.0038	75.259755
868.4697	75.370738
868.9356	75.481049
869.4016	75.590391
869.8675	75.699115
870.3334	75.807975
870.7993	75.917825
871.2652	76.029418
871.7311	76.143377
872.1971	76.260287
872.6630	76.380815
873.1289	76.505698
873.5948	76.635563
874.0607	76.770588
874.5266	76.910174
874.9926	77.052783
875.4585	77.196076
875.9244	77.337344
876.3903	77.474110
876.8562	77.604687
877.3221	77.728472
877.7881	77.845862
878.2540	77.957824
878.7199	78.065287
879.1858	78.168593
879.6517	78.267216
880.1176	78.359847
880.5836	78.444790
881.0495	78.520496
881.5154	78.586023
881.9813	78.641244
882.4472	78.686760
882.9132	78.723572
883.3791	78.752699
883.8450	78.774901
884.3109	78.790645
884.7768	78.800300
885.2427	78.804504
885.7087	78.804505
886.1746	78.802373
886.6405	78.800958
887.1064	78.803632
887.5723	78.813877
888.0382	78.834861
888.5042	78.869102
888.9701	78.918289
889.4360	78.983245
889.9019	79.063990
890.3678	79.159841
890.8337	79.269487
891.2997	79.391049
891.7656	79.522145
892.2315	79.659993
892.6974	79.801587
893.1633	79.943924
893.6292	80.084239
894.0952	80.220188
894.5611	80.349930
895.0270	80.472115
895.4929	80.585780
895.9588	80.690250
896.4247	80.785056
896.8907	80.869927
897.3566	80.944822
897.8225	81.009971
898.2884	81.065879
898.7543	81.113266
899.2203	81.152955
899.6862	81.185757
900.1521	81.212394
900.6180	81.233490
901.0839	81.249640
901.5498	81.261506
902.0158	81.269884
902.4817	81.275697
902.9476	81.279887
903.4135	81.283245
903.8794	81.286239
904.3453	81.288897
904.8113	81.290815
905.2772	81.291279
905.7431	81.289465
906.2090	81.284666
906.6749	81.276442
907.1408	81.264677
907.6068	81.249519
908.0727	81.231247
908.5386	81.210119
909.0045	81.186265
909.4704	81.159670
909.9363	81.130225
910.4023	81.097831
910.8682	81.062502
911.3341	81.024404
911.8000	80.983818
912.2659	80.941033
912.7319	80.896224
913.1978	80.849369
913.6637	80.800278
914.1296	80.748749
914.5955	80.694836
915.0614	80.639144
915.5274	80.583068
915.9933	80.528847
916.4592	80.479401
916.9251	80.437956
917.3910	80.407529
917.8569	80.390433
918.3229	80.387921
918.7888	80.400088
919.2547	80.426034
919.7206	80.464226
920.1865	80.512931
920.6524	80.570547
921.1184	80.635758
921.5843	80.707448
922.0502	80.784477
922.5161	80.865412
922.9820	80.948374
923.4479	81.031071
923.9139	81.111044
924.3798	81.186029
924.8457	81.254313
925.3116	81.314952
925.7775	81.367761
926.2435	81.413088
926.7094	81.451460
927.1753	81.483235
927.6412	81.508388
928.1071	81.526513
928.5730	81.537023
929.0390	81.539461
929.5049	81.533781
929.9708	81.520496
930.4367	81.500606
930.9026	81.475360
931.3685	81.445943
931.8345	81.413221
932.3004	81.377668
932.7663	81.339501
933.2322	81.298988
933.6981	81.256772
934.1640	81.214100
934.6300	81.172809
935.0959	81.135077
935.5618	81.102996
936.0277	81.078127
936.4936	81.061196
936.9595	81.052044
937.4255	81.049842
937.8914	81.053479
938.3573	81.061982
938.8232	81.074794
939.2891	81.091821
939.7551	81.113258
940.2210	81.139270
940.6869	81.169693
941.1528	81.203853
941.6187	81.240579
942.0846	81.278380
942.5506	81.315682
943.0165	81.351038
943.4824	81.383220
943.9483	81.411199
944.4142	81.434064
944.8801	81.450963
945.3461	81.461125
945.8120	81.463976
946.2779	81.459308
946.7438	81.447403
947.2097	81.429056
947.6756	81.405460
948.1416	81.377983
948.6075	81.347916
949.0734	81.316285
949.5393	81.283766
950.0052	81.250735
950.4711	81.217388
950.9371	81.183883
951.4030	81.150424
951.8689	81.117276
952.3348	81.084716
952.8007	81.052955
953.2667	81.022087
953.7326	80.992079
954.1985	80.962810
954.6644	80.934133
955.1303	80.905937
955.5962	80.878175
956.0622	80.850872
956.5281	80.824108
956.9940	80.797997
957.4599	80.772665
957.9258	80.748230
958.3917	80.724775
958.8577	80.702333
959.3236	80.680861
959.7895	80.660255
960.2554	80.640383
960.7213	80.621155
961.1872	80.602602
961.6532	80.584932
962.1191	80.568531
962.5850	80.553912
963.0509	80.541594
963.5168	80.531979
963.9827	80.525246
964.4487	80.521312
964.9146	80.519853
965.3805	80.520387
965.8464	80.522378
966.3123	80.525324
966.7783	80.528820
967.2442	80.532579
967.7101	80.536431
968.1760	80.540309
968.6419	80.544229
969.1078	80.548258
969.5738	80.552464
970.0397	80.556836
970.5056	80.561209
970.9715	80.565195
971.4374	80.568176
971.9033	80.569375
972.3693	80.567993
972.8352	80.563392
973.3011	80.555263
973.7670	80.543716
974.2329	80.529270
974.6988	80.512714
975.1648	80.494909
975.6307	80.476557
976.0966	80.458034
976.5625	80.439317
977.0284	80.420028
977.4943	80.399585
977.9603	80.377401
978.4262	80.353068
978.8921	80.326488
979.3580	80.297899
979.8239	80.267799
980.2899	80.236803
980.7558	80.205471
981.2217	80.174170
981.6876	80.143011
982.1535	80.111881
982.6194	80.080559
983.0854	80.048860
983.5513	80.016775
984.0172	79.984528
984.4831	79.952548
984.9490	79.921363
985.4149	79.891448
985.8809	79.863095
986.3468	79.836340
986.8127	79.810987
987.2786	79.786685
987.7445	79.763050
988.2104	79.739766
988.6764	79.716639
989.1423	79.693607
989.6082	79.670711
990.0741	79.648070
990.5400	79.625867
991.0059	79.604355
991.4719	79.583843
991.9378	79.564655
992.4037	79.547032
992.8696	79.531015
993.3355	79.516327
993.8015	79.502346
994.2674	79.488181
994.7333	79.472864
995.1992	79.455598
995.6651	79.435979
996.1310	79.414104
996.5970	79.390507
997.0629	79.365952
997.5288	79.341139
997.9947	79.316448
998.4606	79.291812
998.9265	79.266771
999.3925	79.240690
999.8584	79.213044
1000.3243	79.183668
1000.7902	79.152852
1001.2561	79.121266
1001.7220	79.089726
1002.1880	79.058898
1002.6539	79.029060
1003.1198	79.000005
1003.5857	78.971124
1004.0516	78.941623
1004.5175	78.910801
1004.9835	78.878283
1005.4494	78.844126
1005.9153	78.808785
1006.3812	78.772962
1006.8471	78.737413
1007.3131	78.702783
1007.7790	78.669528
1008.2449	78.637917
1008.7108	78.608100
1009.1767	78.580168
1009.6426	78.554183
1010.1086	78.530142
1010.5745	78.507908
1011.0404	78.487155
1011.5063	78.467367
1011.9722	78.447910
1012.4381	78.428180
1012.9041	78.407758
1013.3700	78.386519
1013.8359	78.364640
1014.3018	78.342511
1014.7677	78.320561
1015.2336	78.299087
1015.6996	78.278152
1016.1655	78.257599
1016.6314	78.237182
1017.0973	78.216761
1017.5632	78.196486
1018.0291	78.176885
1018.4951	78.158817
1018.9610	78.143298
1019.4269	78.131256
1019.8928	78.123307
1020.3587	78.119623
1020.8247	78.119949
1021.2906	78.123741
1021.7565	78.130385
1022.2224	78.139409
1022.6883	78.150605
1023.1542	78.164020
1023.6202	78.179821
1024.0861	78.198078
1024.5520	78.218542
1025.0179	78.240505
1025.4838	78.262786
1025.9497	78.283865
1026.4157	78.302130
1026.8816	78.316167
1027.3475	78.324997
1027.8134	78.328199
1028.2793	78.325861
1028.7452	78.318393
1029.2112	78.306243
1029.6771	78.289635
1030.1430	78.268409
1030.6089	78.242036
1031.0748	78.209798
1031.5407	78.171080
1032.0067	78.125659
1032.4726	78.073881
1032.9385	78.016656
1033.4044	77.955252
1033.8703	77.890977
1034.3362	77.824849
1034.8022	77.757385
1035.2681	77.688592
1035.7340	77.618153
1036.1999	77.545755
1036.6658	77.471423
1037.1318	77.395759
1037.5977	77.319991
1038.0636	77.245847
1038.5295	77.175303
1038.9954	77.110305
1039.4613	77.052550
1039.9273	77.003374
1040.3932	76.963744
1040.8591	76.934283
1041.3250	76.915292
1041.7909	76.906720
1042.2568	76.908088
1042.7228	76.918424
1043.1887	76.936254
1043.6546	76.959717
1044.1205	76.986771
1044.5864	77.015480
1045.0523	77.044263
1045.5183	77.072053
1045.9842	77.098305
1046.4501	77.122854
1046.9160	77.145689
1047.3819	77.166712
1047.8478	77.185570
1048.3138	77.201607
1048.7797	77.213929
1049.2456	77.221547
1049.7115	77.223544
1050.1774	77.219208
1050.6434	77.208098
1051.1093	77.190055
1051.5752	77.165177
1052.0411	77.133787
1052.5070	77.096418
1052.9729	77.053834
1053.4389	77.007062
1053.9048	76.957426
1054.3707	76.906558
1054.8366	76.856356
1055.3025	76.808902
1055.7684	76.766309
1056.2344	76.730528
1056.7003	76.703140
1057.1662	76.685150
1057.6321	76.676842
1058.0980	76.677735
1058.5639	76.686644
1059.0299	76.701864
1059.4958	76.721413
1059.9617	76.743298
1060.4276	76.765713
1060.8935	76.787144
1061.3594	76.806371
1061.8254	76.822404
1062.2913	76.834415
1062.7572	76.841732
1063.2231	76.843916
1063.6890	76.840890
1064.1550	76.833051
1064.6209	76.821279
1065.0868	76.806801
1065.5527	76.790915
1066.0186	76.774663
1066.4845	76.758584
1066.9505	76.742652
1067.4164	76.726441
1067.8823	76.709477
1068.3482	76.691623
1068.8141	76.673352
1069.2800	76.655769
1069.7460	76.640374
1070.2119	76.628659
1070.6778	76.621713
1071.1437	76.620004
1071.6096	76.623455
1072.0755	76.631769
1072.5415	76.644857
1073.0074	76.663169
1073.4733	76.687744
1073.9392	76.719934
1074.4051	76.760877
1074.8710	76.810936
1075.3370	76.869316
1075.8029	76.934049
1076.2688	77.002335
1076.7347	77.071148
1077.2006	77.137854
1077.6666	77.200650
1078.1325	77.258667
1078.5984	77.311754
1079.0643	77.360068
1079.5302	77.403663
1079.9961	77.442251
1080.4621	77.475210
1080.9280	77.501804
1081.3939	77.521496
1081.8598	77.534199
1082.3257	77.540380
1082.7916	77.540968
1083.2576	77.537146
1083.7235	77.530096
1084.1894	77.520823
1084.6553	77.510081
1085.1212	77.498399
1085.5871	77.486172
1086.0531	77.473738
1086.5190	77.461419
1086.9849	77.449513
1087.4508	77.438267
1087.9167	77.427854
1088.3826	77.418386
1088.8486	77.409952
1089.3145	77.402670
1089.7804	77.396729
1090.2463	77.392406
1090.7122	77.390062
1091.1782	77.390118
1091.6441	77.393033
1092.1100	77.399267
1092.5759	77.409236
1093.0418	77.423246
1093.5077	77.441398
1093.9737	77.463506
1094.4396	77.489030
1094.9055	77.517087
1095.3714	77.546530
1095.8373	77.576100
1096.3032	77.604609
1096.7692	77.631088
1097.2351	77.654876
1097.7010	77.675600
1098.1669	77.693097
1098.6328	77.707281
1099.0987	77.718036
1099.5647	77.725159
1100.0306	77.728361
1100.4965	77.727330
1100.9624	77.721804
1101.4283	77.711631
1101.8942	77.696794
1102.3602	77.677401
1102.8261	77.653657
1103.2920	77.625825
1103.7579	77.594215
1104.2238	77.559178
1104.6898	77.521117
1105.1557	77.480496
1105.6216	77.437838
1106.0875	77.393720
1106.5534	77.348763
1107.0193	77.303621
1107.4853	77.258982
1107.9512	77.215561
1108.4171	77.174076
1108.8830	77.135212
1109.3489	77.099556
1109.8148	77.067524
1110.2808	77.039299
1110.7467	77.014804
1111.2126	76.993718
1111.6785	76.975532
1112.1444	76.959632
1112.6103	76.945374
1113.0763	76.932133
1113.5422	76.919300
1114.0081	76.906249
1114.4740	76.892289
1114.9399	76.876634
1115.4058	76.858423
1115.8718	76.836799
1116.3377	76.811027
1116.8036	76.780623
1117.2695	76.745439
1117.7354	76.705676
1118.2014	76.661811
1118.6673	76.614458
1119.1332	76.564199
1119.5991	76.511463
1120.0650	76.456485
1120.5309	76.399362
1120.9969	76.340209
1121.4628	76.279339
1121.9287	76.217405
1122.3946	76.155454
1122.8605	76.094840
1123.3264	76.037034
1123.7924	75.983371
1124.2583	75.934823
1124.7242	75.891880
1125.1901	75.854570
1125.6560	75.822613
1126.1219	75.795657
1126.5879	75.773509
1127.0538	75.756255
1127.5197	75.744237
1127.9856	75.737874
1128.4515	75.737386
1128.9174	75.742521
1129.3834	75.752394
1129.8493	75.765493
1130.3152	75.779877
1130.7811	75.793504
1131.2470	75.804605
1131.7130	75.811974
1132.1789	75.815097
1132.6448	75.814093
1133.1107	75.809495
1133.5766	75.801966
1134.0425	75.792041
1134.5085	75.779995
1134.9744	75.765838
1135.4403	75.749449
1135.9062	75.730745
1136.3721	75.709828
1136.8380	75.687031
1137.3040	75.662874
1137.7699	75.637919
1138.2358	75.612633
1138.7017	75.587272
1139.1676	75.561859
1139.6335	75.536237
1140.0995	75.510157
1140.5654	75.483372
1141.0313	75.455676
1141.4972	75.426885
1141.9631	75.396774
1142.4290	75.364999
1142.8950	75.331058
1143.3609	75.294289
1143.8268	75.253928
1144.2927	75.209197
1144.7586	75.159380
1145.2246	75.103872
1145.6905	75.042190
1146.1564	74.973946
1146.6223	74.898805
1147.0882	74.816454
1147.5541	74.726598
1148.0201	74.628981
1148.4860	74.523445
1148.9519	74.409998
1149.4178	74.288889
1149.8837	74.160685
1150.3496	74.026316
1150.8156	73.887110
1151.2815	73.744783
1151.7474	73.601396
1152.2133	73.459284
1152.6792	73.320956
1153.1451	73.189003
1153.6111	73.066016
1154.0770	72.954515
1154.5429	72.856900
1155.0088	72.775387
1155.4747	72.711913
1155.9406	72.668007
1156.4066	72.644626
1156.8725	72.641999
1157.3384	72.659522
1157.8043	72.695752
1158.2702	72.748525
1158.7362	72.815178
1159.2021	72.892845
1159.6680	72.978745
1160.1339	73.070409
1160.5998	73.165805
1161.0657	73.263344
1161.5317	73.361802
1161.9976	73.460198
1162.4635	73.557682
1162.9294	73.653456
1163.3953	73.746752
1163.8612	73.836841
1164.3272	73.923055
1164.7931	74.004811
1165.2590	74.081590
1165.7249	74.152913
1166.1908	74.218291
1166.6567	74.277192
1167.1227	74.329029
1167.5886	74.373183
1168.0545	74.409056
1168.5204	74.436138
1168.9863	74.454074
1169.4522	74.462701
1169.9182	74.462060
1170.3841	74.452366
1170.8500	74.433969
1171.3159	74.407302
1171.7818	74.372869
1172.2477	74.331256
1172.7137	74.283188
1173.1796	74.229580
1173.6455	74.171576
1174.1114	74.110532
1174.5773	74.047925
1175.0433	73.985201
1175.5092	73.923606
1175.9751	73.864026
1176.4410	73.806905
1176.9069	73.752250
1177.3728	73.699722
1177.8388	73.648790
1178.3047	73.598902
1178.7706	73.549641
1179.2365	73.500830
1179.7024	73.452573
1180.1683	73.405249
1180.6343	73.359441
1181.1002	73.315846
1181.5661	73.275174
1182.0320	73.238049
1182.4979	73.204931
1182.9638	73.176069
1183.4298	73.151494
1183.8957	73.131033
1184.3616	73.114356
1184.8275	73.101027
1185.2934	73.090540
1185.7593	73.082362
1186.2253	73.075954
1186.6912	73.070814
1187.1571	73.066513
1187.6230	73.062762
1188.0889	73.059447
1188.5549	73.056658
1189.0208	73.054648
1189.4867	73.053753
1189.9526	73.054282
1190.4185	73.056405
1190.8844	73.060098
1191.3504	73.065162
1191.8163	73.071307
1192.2822	73.078297
1192.7481	73.086081
1193.2140	73.094874
1193.6799	73.105163
1194.1459	73.117631
1194.6118	73.133040
1195.0777	73.152117
1195.5436	73.175473
1196.0095	73.203596
1196.4754	73.236867
1196.9414	73.275614
1197.4073	73.320125
1197.8732	73.370637
1198.3391	73.427274
1198.8050	73.489976
1199.2709	73.558447
1199.7369	73.632138
1200.2028	73.710288
1200.6687	73.792011
1201.1346	73.876381
1201.6005	73.962522
1202.0665	74.049649
1202.5324	74.137084
1202.9983	74.224226
1203.4642	74.310515
1203.9301	74.395395
1204.3960	74.478295
1204.8620	74.558626
1205.3279	74.635806
1205.7938	74.709297
1206.2597	74.778643
1206.7256	74.843509
1207.1915	74.903692
1207.6575	74.959114
1208.1234	75.009791
1208.5893	75.055789
1209.0552	75.097189
1209.5211	75.134061
1209.9870	75.166475
1210.4530	75.194527
1210.9189	75.218381
1211.3848	75.238293
1211.8507	75.254621
1212.3166	75.267799
1212.7825	75.278294
1213.2485	75.286558
1213.7144	75.292992
1214.1803	75.297928
1214.6462	75.301634
1215.1121	75.304329
1215.5781	75.306202
1216.0440	75.307428
1216.5099	75.308183
1216.9758	75.308674
1217.4417	75.309158
1217.9076	75.309970
1218.3736	75.311512
1218.8395	75.314209
1219.3054	75.318411
1219.7713	75.324270
1220.2372	75.331626
1220.7031	75.339961
1221.1691	75.348441
1221.6350	75.356069
1222.1009	75.361890
1222.5668	75.365206
1223.0327	75.365714
1223.4986	75.363526
1223.9646	75.359076
1224.4305	75.352941
1224.8964	75.345661
1225.3623	75.337603
1225.8282	75.328934
1226.2941	75.319679
1226.7601	75.309827
1227.2260	75.299428
1227.6919	75.288639
1228.1578	75.277692
1228.6237	75.266819
1229.0897	75.256171
1229.5556	75.245775
1230.0215	75.235546
1230.4874	75.225348
1230.9533	75.215057
1231.4192	75.204604
1231.8852	75.193958
1232.3511	75.183063
1232.8170	75.171754
1233.2829	75.159701
1233.7488	75.146409
1234.2147	75.131283
1234.6807	75.113743
1235.1466	75.093351
1235.6125	75.069909
1236.0784	75.043495
1236.5443	75.014441
1237.0102	74.983264
1237.4762	74.950571
1237.9421	74.916969
1238.4080	74.882996
1238.8739	74.849076
1239.3398	74.815495
1239.8057	74.782401
1240.2717	74.749821
1240.7376	74.717704
1241.2035	74.685980
1241.6694	74.654630
1242.1353	74.623751
1242.6013	74.593586
1243.0672	74.564519
1243.5331	74.537012
1243.9990	74.511517
1244.4649	74.488382
1244.9308	74.467784
1245.3968	74.449720
1245.8627	74.434054
1246.3286	74.420613
1246.7945	74.409277
1247.2604	74.400063
1247.7263	74.393143
1248.1923	74.388815
1248.6582	74.387436
1249.1241	74.389337
1249.5900	74.394752
1250.0559	74.403780
1250.5218	74.416385
1250.9878	74.432420
1251.4537	74.451676
1251.9196	74.473921
1252.3855	74.498939
1252.8514	74.526544
1253.3173	74.556585
1253.7833	74.588930
1254.2492	74.623435
1254.7151	74.659897
1255.1810	74.698007
1255.6469	74.737309
1256.1129	74.777182
1256.5788	74.816857
1257.0447	74.855459
1257.5106	74.892079
1257.9765	74.925834
1258.4424	74.955922
1258.9084	74.981643
1259.3743	75.002407
1259.8402	75.017731
1260.3061	75.027248
1260.7720	75.030739
1261.2379	75.028173
1261.7039	75.019759
1262.1698	75.005986
1262.6357	74.987633
1263.1016	74.965747
1263.5675	74.941597
1264.0334	74.916596
1264.4994	74.892215
1264.9653	74.869883
1265.4312	74.850897
1265.8971	74.836334
1266.3630	74.826988
1266.8289	74.823331
1267.2949	74.825502
1267.7608	74.833334
1268.2267	74.846415
1268.6926	74.864176
1269.1585	74.885988
1269.6245	74.911239
1270.0904	74.939375
1270.5563	74.969876
1271.0222	75.002172
1271.4881	75.035533
1271.9540	75.068970
1272.4200	75.101187
1272.8859	75.130630
1273.3518	75.155610
1273.8177	75.174475
1274.2836	75.185785
1274.7495	75.188442
1275.2155	75.181769
1275.6814	75.165513
1276.1473	75.139822
1276.6132	75.105195
1277.0791	75.062432
1277.5450	75.012594
1278.0110	74.956959
1278.4769	74.896969
1278.9428	74.834159
1279.4087	74.770065
1279.8746	74.706124
1280.3405	74.643597
1280.8065	74.583530
1281.2724	74.526775
1281.7383	74.474050
1282.2042	74.426014
1282.6701	74.383330
1283.1361	74.346680
1283.6020	74.316744
1284.0679	74.294172
1284.5338	74.279582
1284.9997	74.273622
1285.4656	74.277070
1285.9316	74.290941
1286.3975	74.316547
1286.8634	74.355428
1287.3293	74.409168
1287.7952	74.479119
1288.2611	74.566133
1288.7271	74.670384
1289.1930	74.791368
1289.6589	74.928042
1290.1248	75.079047
1290.5907	75.242906
1291.0566	75.418121
1291.5226	75.603155
1291.9885	75.796365
1292.4544	75.995953
1292.9203	76.200007
1293.3862	76.406631
1293.8521	76.614122
1294.3181	76.821099
1294.7840	77.026527
1295.2499	77.229619
1295.7158	77.429675
1296.1817	77.625934
1296.6477	77.817532
1297.1136	78.003588
1297.5795	78.183394
1298.0454	78.356607
1298.5113	78.523344
1298.9772	78.684142
1299.4432	78.839762
1299.9091	78.990948
1300.3750	79.138208
1300.8409	79.281720
1301.3068	79.421385
1301.7727	79.556989
1302.2387	79.688395
1302.7046	79.815660
1303.1705	79.939029
1303.6364	80.058820
1304.1023	80.175235
1304.5682	80.288237
1305.0342	80.397519
1305.5001	80.502624
1305.9660	80.603153
1306.4319	80.698960
1306.8978	80.790253
1307.3637	80.877515
1307.8297	80.961277
1308.2956	81.041804
1308.7615	81.118824
1309.2274	81.191423
1309.6933	81.258160
1310.1592	81.317378
1310.6252	81.367623
1311.0911	81.408049
1311.5570	81.438687
1312.0229	81.460517
1312.4888	81.475303
1312.9548	81.485209
1313.4207	81.492282
1313.8866	81.497930
1314.3525	81.502564
1314.8184	81.505494
1315.2843	81.505127
1315.7503	81.499377
1316.2162	81.486194
1316.6821	81.464088
1317.1480	81.432557
1317.6139	81.392320
1318.0798	81.345293
1318.5458	81.294255
1319.0117	81.242258
1319.4776	81.191926
1319.9435	81.144854
1320.4094	81.101324
1320.8753	81.060398
1321.3413	81.020363
1321.8072	80.979333
1322.2731	80.935809
1322.7390	80.889049
1323.2049	80.839142
1323.6708	80.786832
1324.1368	80.733157
1324.6027	80.679074
1325.0686	80.625195
1325.5345	80.571732
1326.0004	80.518638
1326.4664	80.465828
1326.9323	80.413383
1327.3982	80.361597
1327.8641	80.310891
1328.3300	80.261627
1328.7959	80.213971
1329.2619	80.167874
1329.7278	80.123212
1330.1937	80.080026
1330.6596	80.038703
1331.1255	80.000022
1331.5914	79.964966
1332.0574	79.934395
1332.5233	79.908691
1332.9892	79.887542
1333.4551	79.869931
1333.9210	79.854329
1334.3869	79.838943
1334.8529	79.821900
1335.3188	79.801266
1335.7847	79.774930
1336.2506	79.740480
1336.7165	79.695246
1337.1824	79.636670
1337.6484	79.563042
1338.1143	79.474468
1338.5802	79.373734
1339.0461	79.266617
1339.5120	79.161181
1339.9780	79.065983
1340.4439	78.987696
1340.9098	78.929182
1341.3757	78.888910
1341.8416	78.861903
1342.3075	78.841600
1342.7735	78.821772
1343.2394	78.797886
1343.7053	78.767691
1344.1712	78.731105
1344.6371	78.689575
1345.1030	78.645140
1345.5690	78.599514
1346.0349	78.553493
1346.5008	78.506870
1346.9667	78.458842
1347.4326	78.408675
1347.8985	78.356317
1348.3645	78.302700
1348.8304	78.249625
1349.2963	78.199272
1349.7622	78.153506
1350.2281	78.113266
1350.6940	78.078256
1351.1600	78.047063
1351.6259	78.017637
1352.0918	77.987945
1352.5577	77.956566
1353.0236	77.923054
1353.4896	77.887996
1353.9555	77.852758
1354.4214	77.819047
1354.8873	77.788418
1355.3532	77.761911
1355.8191	77.739913
1356.2851	77.722249
1356.7510	77.708370
1357.2169	77.697473
1357.6828	77.688440
1358.1487	77.679577
1358.6146	77.668309
1359.0806	77.651023
1359.5465	77.623267
1360.0124	77.580428
1360.4783	77.518865
1360.9442	77.437336
1361.4101	77.338380
1361.8761	77.229120
1362.3420	77.120802
1362.8079	77.026593
1363.2738	76.958003
1363.7397	76.921377
1364.2056	76.916252
1364.6716	76.936342
1365.1375	76.972351
1365.6034	77.015069
1366.0693	77.057635
1366.5352	77.096675
1367.0012	77.132520
1367.4671	77.168740
1367.9330	77.211047
1368.3989	77.265599
1368.8648	77.336917
1369.3307	77.426001
1369.7967	77.529348
1370.2626	77.639292
1370.7285	77.745492
1371.1944	77.836972
1371.6603	77.904165
1372.1262	77.940695
1372.5922	77.944826
1373.0581	77.920445
1373.5240	77.877064
1373.9899	77.828144
1374.4558	77.787505
1374.9217	77.764939
1375.3877	77.763219
1375.8536	77.778215
1376.3195	77.801786
1376.7854	77.825579
1377.2513	77.843914
1377.7172	77.854984
1378.1832	77.860499
1378.6491	77.864249
1379.1150	77.870227
1379.5809	77.881042
1380.0468	77.897317
1380.5128	77.918246
1380.9787	77.942877
1381.4446	77.971250
1381.9105	78.004661
1382.3764	78.044806
1382.8423	78.092158
1383.3083	78.144387
1383.7742	78.195704
1384.2401	78.237573
1384.7060	78.260601
1385.1719	78.256978
1385.6378	78.222818
1386.1038	78.159942
1386.5697	78.076605
1387.0356	77.986481
1387.5015	77.905468
1387.9674	77.847065
1388.4333	77.818422
1388.8993	77.819181
1389.3652	77.843274
1389.8311	77.882004
1390.2970	77.926502
1390.7629	77.968826
1391.2288	78.002025
1391.6948	78.019931
1392.1607	78.017324
1392.6266	77.990752
1393.0925	77.939914
1393.5584	77.869119
1394.0244	77.787892
1394.4903	77.709607
1394.9562	77.647575
1395.4221	77.609755
1395.8880	77.595037
1396.3539	77.593721
1396.8199	77.592016
1397.2858	77.577943
1397.7517	77.546032
1398.2176	77.499650
1398.6835	77.450640
1399.1494	77.415939
1399.6154	77.411454
1400.0813	77.445325
1400.5472	77.514227
1401.0131	77.605005
1401.4790	77.700228
1401.9449	77.784082
1402.4109	77.846113
1402.8768	77.882557
1403.3427	77.896135
1403.8086	77.894946
1404.2745	77.890502
1404.7404	77.894809
1405.2064	77.917019
1405.6723	77.960915
1406.1382	78.024453
1406.6041	78.101357
1407.0700	78.183665
1407.5360	78.263910
1408.0019	78.336396
1408.4678	78.397667
1408.9337	78.446528
1409.3996	78.483872
1409.8655	78.512325
1410.3315	78.535669
1410.7974	78.558007
1411.2633	78.582866
1411.7292	78.612529
1412.1951	78.647861
1412.6610	78.688651
1413.1270	78.734175
1413.5929	78.783562
1414.0588	78.835629
1414.5247	78.888159
1414.9906	78.936875
1415.4565	78.974629
1415.9225	78.991314
1416.3884	78.974858
1416.8543	78.913404
1417.3202	78.798692
1417.7861	78.630518
1418.2520	78.421277
1418.7180	78.197834
1419.1839	77.996487
1419.6498	77.849752
1420.1157	77.771631
1420.5816	77.752180
1421.0476	77.764763
1421.5135	77.778771
1421.9794	77.769449
1422.4453	77.722426
1422.9112	77.634759
1423.3771	77.514380
1423.8431	77.378000
1424.3090	77.246450
1424.7749	77.137539
1425.2408	77.059271
1425.7067	77.007374
1426.1726	76.968503
1426.6386	76.926498
1427.1045	76.868058
1427.5704	76.786004
1428.0363	76.680223
1428.5022	76.557018
1428.9681	76.427270
1429.4341	76.303755
1429.9000	76.198265
1430.3659	76.119464
1430.8318	76.072072
1431.2977	76.057036
1431.7636	76.071830
1432.2296	76.110318
1432.6955	76.162424
1433.1614	76.214312
1433.6273	76.249551
1434.0932	76.251323
1434.5592	76.205408
1435.0251	76.103903
1435.4910	75.949575
1435.9569	75.759710
1436.4228	75.566092
1436.8887	75.406846
1437.3547	75.310851
1437.8206	75.284403
1438.2865	75.310746
1438.7524	75.361496
1439.2183	75.409673
1439.6842	75.436964
1440.1502	75.435046
1440.6161	75.403895
1441.0820	75.349235
1441.5479	75.279900
1442.0138	75.205170
1442.4797	75.132324
1442.9457	75.064903
1443.4116	75.002188
1443.8775	74.939892
1444.3434	74.871621
1444.8093	74.790492
1445.2752	74.690619
1445.7412	74.568426
1446.2071	74.423874
1446.6730	74.261432
1447.1389	74.090284
1447.6048	73.923006
1448.0707	73.772389
1448.5367	73.647305
1449.0026	73.549720
1449.4685	73.474765
1449.9344	73.413833
1450.4003	73.358828
1450.8663	73.305390
1451.3322	73.253899
1451.7981	73.208104
1452.2640	73.171961
1452.7299	73.145790
1453.1958	73.123407
1453.6618	73.091607
1454.1277	73.032221
1454.5936	72.925798
1455.0595	72.755894
1455.5254	72.514011
1455.9913	72.205897
1456.4573	71.858118
1456.9232	71.518908
1457.3891	71.244723
1457.8550	71.074572
1458.3209	71.012171
1458.7868	71.032065
1459.2528	71.100033
1459.7187	71.188386
1460.1846	71.279676
1460.6505	71.363639
1461.1164	71.433113
1461.5823	71.481677
1462.0483	71.503476
1462.5142	71.494647
1462.9801	71.455465
1463.4460	71.392289
1463.9119	71.318217
1464.3779	71.251341
1464.8438	71.210073
1465.3097	71.206930
1465.7756	71.244219
1466.2415	71.314526
1466.7074	71.405376
1467.1734	71.504462
1467.6393	71.602385
1468.1052	71.692485
1468.5711	71.769157
1469.0370	71.826294
1469.5029	71.856891
1469.9689	71.854108
1470.4348	71.813619
1470.9007	71.736666
1471.3666	71.632908
1471.8325	71.521287
1472.2984	71.426487
1472.7644	71.369923
1473.2303	71.359225
1473.6962	71.384398
1474.1621	71.424712
1474.6280	71.460732
1475.0939	71.482903
1475.5599	71.493314
1476.0258	71.502325
1476.4917	71.522733
1476.9576	71.563600
1477.4235	71.625863
1477.8895	71.701707
1478.3554	71.778016
1478.8213	71.841977
1479.2872	71.885960
1479.7531	71.909994
1480.2190	71.921659
1480.6850	71.933907
1481.1509	71.961263
1481.6168	72.015137
1482.0827	72.099816
1482.5486	72.211234
1483.0145	72.339505
1483.4805	72.473912
1483.9464	72.607695
1484.4123	72.740624
1484.8782	72.878869
1485.3441	73.032668
1485.8100	73.212534
1486.2760	73.424938
1486.7419	73.668890
1487.2078	73.935131
1487.6737	74.208925
1488.1396	74.475692
1488.6055	74.727059
1489.0715	74.964558
1489.5374	75.199002
1490.0033	75.445179
1490.4692	75.713716
1490.9351	76.004247
1491.4011	76.304197
1491.8670	76.593818
1492.3329	76.853733
1492.7988	77.070455
1493.2647	77.238179
1493.7306	77.357958
1494.1966	77.436049
1494.6625	77.482581
1495.1284	77.510697
1495.5943	77.535638
1496.0602	77.572977
1496.5261	77.635726
1496.9921	77.731243
1497.4580	77.859890
1497.9239	78.016639
1498.3898	78.194623
1498.8557	78.388427
1499.3216	78.595571
1499.7876	78.816177
1500.2535	79.051511
1500.7194	79.302203
1501.1853	79.566727
1501.6512	79.840568
1502.1171	80.116249
1502.5831	80.384085
1503.0490	80.633311
1503.5149	80.853229
1503.9808	81.034241
1504.4467	81.169021
1504.9127	81.254407
1505.3786	81.294749
1505.8445	81.306716
1506.3104	81.322675
1506.7763	81.385362
1507.2422	81.528447
1507.7082	81.754362
1508.1741	82.032985
1508.6400	82.323379
1509.1059	82.595158
1509.5718	82.834904
1510.0377	83.042266
1510.5037	83.224108
1510.9696	83.390070
1511.4355	83.549482
1511.9014	83.708827
1512.3673	83.869709
1512.8332	84.028008
1513.2992	84.174952
1513.7651	84.299896
1514.2310	84.393692
1514.6969	84.451584
1515.1628	84.475259
1515.6287	84.474024
1516.0947	84.464472
1516.5606	84.467052
1517.0265	84.498641
1517.4924	84.563810
1517.9583	84.651005
1518.4243	84.737368
1518.8902	84.798634
1519.3561	84.817657
1519.8220	84.788954
1520.2879	84.720650
1520.7538	84.634871
1521.2198	84.564356
1521.6857	84.541526
1522.1516	84.582173
1522.6175	84.675944
1523.0834	84.793486
1523.5493	84.903468
1524.0153	84.985179
1524.4812	85.031550
1524.9471	85.046448
1525.4130	85.040655
1525.8789	85.028054
1526.3448	85.022023
1526.8108	85.032216
1527.2767	85.062790
1527.7426	85.112813
1528.2085	85.178224
1528.6744	85.253713
1529.1403	85.333355
1529.6063	85.410181
1530.0722	85.475599
1530.5381	85.519588
1531.0040	85.532018
[truncated: 5,299 more rows]
