# Supplementary material for: Heteroatom-doped carbon dots from medicinal plants as novel biomaterials for as-use biomedical applications in comparison with synthetic drug, zaltoprofen
Source: Sci Rep. 2024 Jun 7;14:13160. doi: 10.1038/s41598-024-63700-w (PMC11161473; doi:10.1038/s41598-024-63700-w)
Supplement: Supplementary file 1 — Supplementary Information 1. [file 41598_2024_63700_MOESM1_ESM.zip › Raw data of scientific reports/Fig. 3a FTIR (FN-CDs).csv]

Wavenumber	Intensity
600.1014	29.988149
600.5673	29.097991
601.0332	28.130251
601.4991	27.251425
601.9651	26.579541
602.431	26.158771
602.8969	25.967684
603.3628	25.949707
603.8287	26.047939
604.2946	26.228839
604.7606	26.486763
605.2265	26.830753
605.6924	27.26313
606.1583	27.762909
606.6242	28.283612
607.0902	28.766509
607.5561	29.16187
608.022	29.447121
608.4879	29.633108
608.9538	29.756093
609.4197	29.859917
609.8857	29.976756
610.3516	30.114481
610.8175	30.254945
611.2834	30.362884
611.7493	30.40143
612.2152	30.348143
612.6812	30.205388
613.1471	30.001256
613.613	29.781328
614.0789	29.59522
614.5448	29.482771
615.0107	29.463349
615.4767	29.530125
615.9426	29.650705
616.4085	29.77537
616.8744	29.852319
617.3403	29.845619
617.8062	29.748605
618.2722	29.586526
618.7381	29.407194
619.204	29.263593
619.6699	29.19516
620.1358	29.214316
620.6017	29.302987
621.0677	29.420429
621.5336	29.51913
621.9995	29.56186
622.4654	29.532648
622.9313	29.438014
623.3973	29.299734
623.8632	29.143728
624.3291	28.990243
624.795	28.848925
625.2609	28.719662
625.7268	28.597371
626.1928	28.477236
626.6587	28.3572
627.1246	28.236658
627.5905	28.11284
628.0564	27.977647
628.5223	27.817229
628.9883	27.614926
629.4542	27.356443
629.9201	27.035128
630.386	26.655247
630.8519	26.232078
631.3178	25.789142
631.7838	25.354043
632.2497	24.954826
632.7156	24.61804
633.1815	24.368463
633.6474	24.229346
634.1133	24.221812
634.5793	24.36267
635.0452	24.66107
635.5111	25.115383
635.977	25.711879
636.4429	26.425906
636.9089	27.224914
637.3748	28.071814
637.8407	28.927447
638.3066	29.752172
638.7725	30.507669
639.2384	31.160152
639.7044	31.685103
640.1703	32.071985
640.6362	32.326496
641.1021	32.468616
641.568	32.526676
642.0339	32.529704
642.4999	32.500973
642.9658	32.454887
643.4317	32.397644
643.8976	32.330521
644.3635	32.253729
644.8294	32.168876
645.2954	32.07921
645.7613	31.988214
646.2272	31.898065
646.6931	31.809394
647.159	31.722749
647.6249	31.640912
648.0909	31.570369
648.5568	31.520504
649.0227	31.500318
649.4886	31.513957
649.9545	31.557242
650.4205	31.617194
650.8864	31.675297
651.3523	31.713533
651.8182	31.720667
652.2841	31.695895
652.75	31.648109
653.216	31.591246
653.6819	31.538108
654.1478	31.495487
654.6137	31.462511
655.0796	31.432466
655.5455	31.396732
656.0115	31.348683
656.4774	31.285663
656.9433	31.208492
657.4092	31.119421
657.8751	31.020162
658.341	30.911251
658.807	30.792889
659.2729	30.666324
659.7388	30.534413
660.2047	30.400624
660.6706	30.267042
661.1365	30.132818
661.6025	29.994478
662.0684	29.848471
662.5343	29.695002
663.0002	29.540874
663.4661	29.398934
663.9321	29.283427
664.398	29.203379
664.8639	29.157354
665.3298	29.131459
665.7957	29.10036
666.2616	29.030837
666.7276	28.889262
667.1935	28.655566
667.6594	28.341704
668.1253	28.000471
668.5912	27.706234
669.0571	27.514692
669.5231	27.43715
669.989	27.447635
670.4549	27.50573
670.9208	27.574288
671.3867	27.626983
671.8526	27.649635
672.3186	27.638989
672.7845	27.600175
673.2504	27.543021
673.7163	27.47795
674.1822	27.412993
674.6481	27.353092
675.1141	27.301473
675.58	27.261572
676.0459	27.237969
676.5118	27.235571
676.9777	27.25741
677.4437	27.302245
677.9096	27.363337
678.3755	27.429126
678.8414	27.485593
679.3073	27.519376
679.7732	27.520585
680.2392	27.484556
680.7051	27.412173
681.171	27.308786
681.6369	27.182192
682.1028	27.040386
682.5687	26.889823
683.0347	26.734641
683.5006	26.576864
683.9665	26.417271
684.4324	26.256452
684.8983	26.0956
685.3642	25.936735
685.8302	25.782341
686.2961	25.634633
686.762	25.494793
687.2279	25.362539
687.6938	25.236244
688.1597	25.113607
688.6257	24.992619
689.0916	24.872428
689.5575	24.753671
690.0234	24.63811
690.4893	24.527746
690.9553	24.423846
691.4212	24.326362
691.8871	24.233994
692.353	24.144858
692.8189	24.057416
693.2848	23.971194
693.7508	23.886972
694.2167	23.806379
694.6826	23.731148
695.1485	23.662443
695.6144	23.600557
696.0803	23.545048
696.5463	23.495105
697.0122	23.449811
697.4781	23.408111
697.944	23.368529
698.4099	23.328942
698.8758	23.286757
699.3418	23.239624
699.8077	23.186491
700.2736	23.128486
700.7395	23.069083
701.2054	23.013297
701.6713	22.966102
702.1373	22.930686
702.6032	22.907302
703.0691	22.893294
703.535	22.88433
704.0009	22.876329
704.4669	22.867197
704.9328	22.857553
705.3987	22.850106
705.8646	22.848024
706.3305	22.853088
706.7964	22.864549
707.2624	22.879211
707.7283	22.892681
708.1942	22.901142
708.6601	22.902846
709.126	22.898645
709.5919	22.891452
710.0579	22.884967
710.5238	22.882332
710.9897	22.885295
711.4556	22.894151
711.9215	22.908265
712.3874	22.926763
712.8534	22.948939
713.3193	22.974182
713.7852	23.001587
714.2511	23.029584
714.717	23.055977
715.1829	23.078504
715.6489	23.095735
716.1148	23.107904
716.5807	23.117248
717.0466	23.127638
717.5125	23.143596
717.9785	23.169038
718.4444	23.20618
718.9103	23.254963
719.3762	23.313133
719.8421	23.37694
720.308	23.442214
720.774	23.505537
721.2399	23.565198
721.7058	23.621716
722.1717	23.677804
722.6376	23.737796
723.1035	23.806654
723.5695	23.888782
724.0354	23.986916
724.5013	24.101412
724.9672	24.230165
725.4331	24.36925
725.899	24.514103
726.365	24.660851
726.8309	24.807334
727.2968	24.953457
727.7627	25.10081
728.2286	25.251771
728.6945	25.408492
729.1605	25.572154
729.6264	25.742708
730.0923	25.919087
730.5582	26.099639
731.0241	26.282527
731.4901	26.465905
731.956	26.64787
732.4219	26.826342
732.8878	26.99907
733.3537	27.163854
733.8196	27.318953
734.2856	27.463503
734.7515	27.597752
735.2174	27.723012
735.6833	27.841348
736.1492	27.955158
736.6151	28.06679
737.0811	28.17833
737.547	28.291529
738.0129	28.407799
738.4788	28.528167
738.9447	28.65316
739.4106	28.78269
739.8766	28.91606
740.3425	29.052175
740.8084	29.189955
741.2743	29.328814
741.7402	29.468981
742.2061	29.611535
742.6721	29.758093
743.138	29.910305
743.6039	30.069337
744.0698	30.235549
744.5357	30.40844
745.0017	30.586814
745.4676	30.769013
745.9335	30.953125
746.3994	31.13709
746.8653	31.318807
747.3312	31.496336
747.7972	31.668249
748.2631	31.834054
748.729	31.994491
749.1949	32.151447
749.6608	32.307368
750.1267	32.464253
750.5927	32.622536
751.0586	32.780294
751.5245	32.933146
751.9904	33.074983
752.4563	33.199345
752.9222	33.301009
753.3882	33.37726
753.8541	33.428441
754.32	33.457647
754.7859	33.469733
755.2518	33.47005
755.7177	33.463356
756.1837	33.453228
756.6496	33.442087
757.1155	33.431687
757.5814	33.423815
758.0473	33.420908
758.5132	33.426409
758.9792	33.444816
759.4451	33.481528
759.911	33.542623
760.3769	33.63473
760.8428	33.765062
761.3088	33.941547
761.7747	34.172903
762.2406	34.468426
762.7065	34.837263
763.1724	35.287064
763.6383	35.822116
764.1043	36.441288
764.5702	37.136343
765.0361	37.891227
765.502	38.682815
765.9679	39.483203
766.4338	40.263224
766.8998	40.996397
767.3657	41.662367
767.8316	42.249022
768.2975	42.752876
768.7634	43.17783
769.2293	43.532873
769.6953	43.829474
770.1612	44.079374
770.6271	44.293167
771.093	44.479759
771.5589	44.646418
772.0248	44.799101
772.4908	44.942719
772.9567	45.08124
773.4226	45.217664
773.8885	45.354007
774.3544	45.491421
774.8204	45.630416
775.2863	45.771128
775.7522	45.913475
776.2181	46.057143
776.684	46.201438
777.1499	46.345154
777.6159	46.486598
778.0818	46.623854
778.5477	46.755241
779.0136	46.87978
779.4795	46.997483
779.9454	47.109316
780.4114	47.216847
780.8773	47.321721
781.3432	47.425183
781.8091	47.527831
782.275	47.629674
782.7409	47.730425
783.2069	47.829852
783.6728	47.928007
784.1387	48.025247
784.6046	48.122028
785.0705	48.218623
785.5364	48.314864
786.0024	48.410061
786.4683	48.503086
786.9342	48.592581
787.4001	48.677199
787.866	48.755771
788.332	48.827396
788.7979	48.891441
789.2638	48.947522
789.7297	48.995479
790.1956	49.035358
790.6615	49.067378
791.1275	49.091841
791.5934	49.108982
792.0593	49.118815
792.5252	49.121026
792.9911	49.115012
793.457	49.100086
793.923	49.075841
794.3889	49.042559
794.8548	49.001546
795.3207	48.955252
795.7866	48.907118
796.2525	48.861172
796.7185	48.821464
797.1844	48.791496
797.6503	48.773798
798.1162	48.769741
798.5821	48.779619
799.048	48.802934
799.514	48.838759
799.9799	48.886043
800.4458	48.943758
800.9117	49.010859
801.3776	49.086112
801.8436	49.167927
802.3095	49.254288
802.7754	49.342884
803.2413	49.431382
803.7072	49.517763
804.1731	49.600557
804.6391	49.678868
805.105	49.752158
805.5709	49.819893
806.0368	49.881172
806.5027	49.934519
806.9686	49.977891
807.4346	50.008886
807.9005	50.025013
808.3664	50.023902
808.8323	50.003363
809.2982	49.961306
809.7641	49.89566
810.2301	49.804405
810.696	49.68582
811.1619	49.538911
811.6278	49.363877
812.0937	49.162431
812.5596	48.937807
813.0256	48.694428
813.4915	48.437339
813.9574	48.171577
814.4233	47.901685
814.8892	47.631476
815.3552	47.364041
815.8211	47.101895
816.287	46.847126
816.7529	46.601458
817.2188	46.366227
817.6847	46.142331
818.1507	45.930239
818.6166	45.730082
819.0825	45.541797
819.5484	45.365197
820.0143	45.199904
820.4802	45.045119
820.9462	44.899335
821.4121	44.760153
821.878	44.624377
822.3439	44.488416
822.8098	44.348907
823.2757	44.203335
823.7417	44.050399
824.2076	43.889977
824.6735	43.722724
825.1394	43.549476
825.6053	43.370733
826.0712	43.186445
826.5372	42.996144
827.0031	42.799311
827.469	42.595734
827.9349	42.385639
828.4008	42.169464
828.8668	41.947381
829.3327	41.718775
829.7986	41.48196
830.2645	41.23433
830.7304	40.972953
831.1963	40.695486
831.6623	40.401128
832.1282	40.091366
832.5941	39.770328
833.06	39.444678
833.5259	39.123096
833.9918	38.815448
834.4578	38.531726
834.9237	38.280901
835.3896	38.069806
835.8555	37.902249
836.3214	37.778577
836.7873	37.695887
837.2533	37.648929
837.7192	37.631531
838.1851	37.638202
838.651	37.665389
839.1169	37.711979
839.5828	37.778813
840.0488	37.86735
840.5147	37.977931
840.9806	38.108274
841.4465	38.252788
841.9124	38.403026
842.3784	38.549178
842.8443	38.682166
843.3102	38.795654
843.7761	38.887364
844.242	38.959293
844.7079	39.016829
845.1739	39.067099
845.6398	39.117107
846.1057	39.172229
846.5716	39.235431
847.0375	39.307306
847.5034	39.386729
847.9694	39.471766
848.4353	39.560462
848.9012	39.651279
849.3671	39.74311
849.833	39.83503
850.2989	39.92599
850.7649	40.014666
851.2308	40.099565
851.6967	40.179346
852.1626	40.25322
852.6285	40.321242
853.0944	40.384389
853.5604	40.444396
854.0263	40.503441
854.4922	40.56381
854.9581	40.627678
855.424	40.697062
855.89	40.773895
856.3559	40.86013
856.8218	40.957757
857.2877	41.068664
857.7536	41.194371
858.2195	41.335722
858.6855	41.492661
859.1514	41.664186
859.6173	41.848492
860.0832	42.043253
860.5491	42.245958
861.015	42.454194
861.481	42.665869
861.9469	42.879373
862.4128	43.09374
862.8787	43.308813
863.3446	43.525386
863.8105	43.745224
864.2765	43.970883
864.7424	44.205258
865.2083	44.450954
865.6742	44.709607
866.1401	44.981371
866.606	45.264744
867.072	45.556786
867.5379	45.853659
868.0038	46.151307
868.4697	46.446044
868.9356	46.734896
869.4016	47.015655
869.8675	47.286713
870.3334	47.546822
870.7993	47.794918
871.2652	48.030081
871.7311	48.251593
872.1971	48.459023
872.663	48.652241
873.1289	48.831318
873.5948	48.996362
874.0607	49.147369
874.5266	49.284188
874.9926	49.406645
875.4585	49.514767
875.9244	49.609016
876.3903	49.690392
876.8562	49.760315
877.3221	49.820284
877.7881	49.871407
878.254	49.913947
878.7199	49.947046
879.1858	49.968732
879.6517	49.976228
880.1176	49.966488
880.5836	49.936828
881.0495	49.885505
881.5154	49.812113
881.9813	49.71776
882.4472	49.605033
882.9132	49.477847
883.3791	49.341267
883.845	49.201413
884.3109	49.065456
884.7768	48.941673
885.2427	48.839452
885.7087	48.769115
886.1746	48.741455
886.6405	48.766955
887.1064	48.854776
887.5723	49.011692
888.0382	49.241208
888.5042	49.543091
888.9701	49.913443
889.436	50.345308
889.9019	50.829666
890.3678	51.356544
890.8337	51.915991
891.2997	52.498713
891.7656	53.096302
892.2315	53.701127
892.6974	54.306053
893.1633	54.904172
893.6292	55.488675
894.0952	56.052918
894.5611	56.590645
895.027	57.096275
895.4929	57.565154
895.9588	57.993703
896.4247	58.379419
896.8907	58.720766
897.3566	59.016987
897.8225	59.267913
898.2884	59.473834
898.7543	59.635484
899.2203	59.754178
899.6862	59.832111
900.1521	59.872738
900.618	59.881185
901.0839	59.864523
901.5498	59.831819
902.0158	59.793842
902.4817	59.76243
902.9476	59.749547
903.4135	59.766182
903.8794	59.821251
904.3453	59.920691
904.8113	60.066881
905.2772	60.258478
905.7431	60.490693
906.209	60.755941
906.6749	61.044771
907.1408	61.346927
907.6068	61.652398
908.0727	61.95229
908.5386	62.239403
909.0045	62.50847
909.4704	62.75605
909.9363	62.98018
910.4023	63.179902
910.8682	63.354819
911.3341	63.504753
911.8	63.62957
912.2659	63.729122
912.7319	63.803276
913.1978	63.851977
913.6637	63.875318
914.1296	63.873657
914.5955	63.84779
915.0614	63.799186
915.5274	63.730256
915.9933	63.644556
916.4592	63.546852
916.9251	63.443005
917.391	63.339687
917.8569	63.244043
918.3229	63.163391
918.7888	63.105048
919.2547	63.076276
919.7206	63.084199
920.1865	63.135561
920.6524	63.236159
921.1184	63.389942
921.5843	63.597942
922.0502	63.857329
922.5161	64.160938
922.982	64.497546
923.4479	64.852959
923.9139	65.21174
924.3798	65.559188
924.8457	65.883121
925.3116	66.175067
925.7775	66.430658
926.2435	66.649253
926.7094	66.833026
927.1753	66.985841
927.6412	67.112222
928.1071	67.216617
928.573	67.303009
929.039	67.374813
929.5049	67.43491
929.9708	67.48573
930.4367	67.529293
930.9026	67.567225
931.3685	67.600767
931.8345	67.630822
932.3004	67.658043
932.7663	67.682933
933.2322	67.70592
933.6981	67.727372
934.164	67.74754
934.63	67.766479
935.0959	67.783988
935.5618	67.799611
936.0277	67.812747
936.4936	67.822813
936.9595	67.829438
937.4255	67.83259
937.8914	67.832605
938.3573	67.830088
938.8232	67.82573
939.2891	67.820103
939.7551	67.81351
940.221	67.805946
940.6869	67.797182
941.1528	67.786918
941.6187	67.774952
942.0846	67.761264
942.5506	67.745993
943.0165	67.729298
943.4824	67.711179
943.9483	67.691339
944.4142	67.669181
944.8801	67.64395
945.3461	67.615
945.812	67.582086
946.2779	67.545555
946.7438	67.506365
947.2097	67.465892
947.6756	67.425596
948.1416	67.386657
948.6075	67.349711
949.0734	67.314767
949.5393	67.281336
950.0052	67.248679
950.4711	67.216094
950.9371	67.183108
951.403	67.149525
951.8689	67.115336
952.3348	67.08056
952.8007	67.045097
953.2667	67.008684
953.7326	66.970949
954.1985	66.931537
954.6644	66.890235
955.1303	66.847022
955.5962	66.802026
956.0622	66.755407
956.5281	66.707235
956.994	66.657416
957.4599	66.605732
957.9258	66.551966
958.3917	66.49606
958.8577	66.438235
959.3236	66.379005
959.7895	66.319066
960.2554	66.259097
960.7213	66.199547
961.1872	66.140501
961.6532	66.081665
962.1191	66.022501
962.585	65.962442
963.0509	65.901124
963.5168	65.838538
963.9827	65.775047
964.4487	65.711273
964.9146	65.647882
965.3805	65.585364
965.8464	65.523874
966.3123	65.463203
966.7783	65.402867
967.2442	65.342299
967.7101	65.28105
968.176	65.218947
968.6419	65.156137
969.1078	65.093027
969.5738	65.030135
970.0397	64.967923
970.5056	64.906665
970.9715	64.846398
971.4374	64.786961
971.9033	64.728107
972.3693	64.669638
972.8352	64.611512
973.3011	64.553907
973.767	64.497202
974.2329	64.44191
974.6988	64.388561
975.1648	64.337571
975.6307	64.289123
976.0966	64.243086
976.5625	64.198985
977.0284	64.156048
977.4943	64.113322
977.9603	64.069848
978.4262	64.024853
978.8921	63.977912
979.358	63.929015
979.8239	63.878536
980.2899	63.827077
980.7558	63.775276
981.2217	63.723611
981.6876	63.672302
982.1535	63.621325
982.6194	63.570531
983.0854	63.519813
983.5513	63.469245
984.0172	63.419123
984.4831	63.369897
984.949	63.322019
985.4149	63.275786
985.8809	63.231236
986.3468	63.188156
986.8127	63.146192
987.2786	63.105017
987.7445	63.064476
988.2104	63.024669
988.6764	62.985927
989.1423	62.948715
989.6082	62.913484
990.0741	62.880552
990.54	62.850018
991.0059	62.821729
991.4719	62.795296
991.9378	62.77013
992.4037	62.745496
992.8696	62.720589
993.3355	62.69463
993.8015	62.666969
994.2674	62.637183
994.7333	62.605114
995.1992	62.570823
995.6651	62.534454
996.131	62.496044
996.597	62.455336
997.0629	62.411679
997.5288	62.36406
997.9947	62.311262
998.4606	62.2521
998.9265	62.185657
999.3925	62.111419
999.8584	62.029286
1000.3243	61.939451
1000.7902	61.842214
1001.2561	61.737806
1001.722	61.626289
1002.188	61.507549
1002.6539	61.381375
1003.1198	61.247576
1003.5857	61.106076
1004.0516	60.956973
1004.5175	60.800555
1004.9835	60.637285
1005.4494	60.467787
1005.9153	60.292837
1006.3812	60.113347
1006.8471	59.93033
1007.3131	59.744822
1007.779	59.557785
1008.2449	59.369996
1008.7108	59.181976
1009.1767	58.993981
1009.6426	58.806063
1010.1086	58.61818
1010.5745	58.430325
1011.0404	58.242628
1011.5063	58.05542
1011.9722	57.869254
1012.4381	57.684901
1012.9041	57.503353
1013.37	57.325821
1013.8359	57.153747
1014.3018	56.988785
1014.7677	56.832747
1015.2336	56.687492
1015.6996	56.554788
1016.1655	56.436155
1016.6314	56.332747
1017.0973	56.245279
1017.5632	56.17403
1018.0291	56.118909
1018.4951	56.079571
1018.961	56.055564
1019.4269	56.046484
1019.8928	56.052105
1020.3587	56.072465
1020.8247	56.107857
1021.2906	56.158727
1021.7565	56.225461
1022.2224	56.308118
1022.6883	56.406162
1023.1542	56.518285
1023.6202	56.642383
1024.0861	56.775701
1024.552	56.915135
1025.0179	57.057586
1025.4838	57.200278
1025.9497	57.340957
1026.4157	57.477924
1026.8816	57.609936
1027.3475	57.736035
1027.8134	57.855394
1028.2793	57.967247
1028.7452	58.070903
1029.2112	58.165832
1029.6771	58.251761
1030.143	58.3287
1030.6089	58.396905
1031.0748	58.456757
1031.5407	58.508626
1032.0067	58.552765
1032.4726	58.589291
1032.9385	58.618248
1033.4044	58.639735
1033.8703	58.654037
1034.3362	58.661716
1034.8022	58.663625
1035.2681	58.660837
1035.734	58.654527
1036.1999	58.645837
1036.6658	58.635782
1037.1318	58.625195
1037.5977	58.614745
1038.0636	58.604971
1038.5295	58.596342
1038.9954	58.589289
1039.4613	58.584216
1039.9273	58.581489
1040.3932	58.58141
1040.8591	58.584206
1041.325	58.590034
1041.7909	58.599001
1042.2568	58.611195
1042.7228	58.626712
1043.1887	58.645659
1043.6546	58.668134
1044.1205	58.694196
1044.5864	58.723829
1045.0523	58.756927
1045.5183	58.793311
1045.9842	58.83277
1046.4501	58.875122
1046.916	58.920267
1047.3819	58.968216
1047.8478	59.019089
1048.3138	59.073068
1048.7797	59.130324
1049.2456	59.190937
1049.7115	59.254812
1050.1774	59.321622
1050.6434	59.390787
1051.1093	59.461483
1051.5752	59.532709
1052.0411	59.603396
1052.507	59.672545
1052.9729	59.739369
1053.4389	59.803408
1053.9048	59.864564
1054.3707	59.923054
1054.8366	59.979264
1055.3025	60.033546
1055.7684	60.086025
1056.2344	60.136464
1056.7003	60.184253
1057.1662	60.228527
1057.6321	60.268383
1058.098	60.303126
1058.5639	60.332483
1059.0299	60.356698
1059.4958	60.376492
1059.9617	60.392897
1060.4276	60.407007
1060.8935	60.419719
1061.3594	60.43152
1061.8254	60.442369
1062.2913	60.451699
1062.7572	60.458527
1063.2231	60.461652
1063.689	60.459889
1064.155	60.452312
1064.6209	60.438434
1065.0868	60.418293
1065.5527	60.39243
1066.0186	60.36174
1066.4845	60.327265
1066.9505	60.289955
1067.4164	60.250487
1067.8823	60.209183
1068.3482	60.166045
1068.8141	60.120888
1069.28	60.073518
1069.746	60.02389
1070.2119	59.972199
1070.6778	59.91888
1071.1437	59.864536
1071.6096	59.809828
1072.0755	59.755367
1072.5415	59.701645
1073.0074	59.648997
1073.4733	59.597587
1073.9392	59.547411
1074.4051	59.498293
1074.871	59.449902
1075.337	59.40178
1075.8029	59.353411
1076.2688	59.30431
1076.7347	59.254114
1077.2006	59.202648
1077.6666	59.149933
1078.1325	59.096156
1078.5984	59.041603
1079.0643	58.986613
1079.5302	58.931579
1079.9961	58.876985
1080.4621	58.823473
1080.928	58.771863
1081.3939	58.723101
1081.8598	58.678105
1082.3257	58.637538
1082.7916	58.601579
1083.2576	58.56978
1083.7235	58.541059
1084.1894	58.513862
1084.6553	58.486442
1085.1212	58.457191
1085.5871	58.424906
1086.0531	58.388946
1086.519	58.34923
1086.9849	58.306111
1087.4508	58.260184
1087.9167	58.212089
1088.3826	58.162359
1088.8486	58.11135
1089.3145	58.059226
1089.7804	58.006005
1090.2463	57.951617
1090.7122	57.895991
1091.1782	57.839129
1091.6441	57.781181
1092.11	57.722508
1092.5759	57.663699
1093.0418	57.605536
1093.5077	57.548897
1093.9737	57.4946
1094.4396	57.443236
1094.9055	57.395035
1095.3714	57.349797
1095.8373	57.306925
1096.3032	57.265546
1096.7692	57.224672
1097.2351	57.183355
1097.701	57.140785
1098.1669	57.096298
1098.6328	57.049327
1099.0987	56.999322
1099.5647	56.945707
1100.0306	56.887903
1100.4965	56.825426
1100.9624	56.758035
1101.4283	56.685842
1101.8942	56.609351
1102.3602	56.52936
1102.8261	56.446759
1103.292	56.362271
1103.7579	56.276235
1104.2238	56.188502
1104.6898	56.098503
1105.1557	56.005452
1105.6216	55.908627
1106.0875	55.80762
1106.5534	55.702462
1107.0193	55.593591
1107.4853	55.481667
1107.9512	55.367333
1108.4171	55.251003
1108.883	55.132763
1109.3489	55.012425
1109.8148	54.889676
1110.2808	54.764259
1110.7467	54.636092
1111.2126	54.505256
1111.6785	54.371859
1112.1444	54.235828
1112.6103	54.096712
1113.0763	53.953587
1113.5422	53.805112
1114.0081	53.649715
1114.474	53.485866
1114.9399	53.312333
1115.4058	53.128365
1115.8718	52.933746
1116.3377	52.728732
1116.8036	52.513914
1117.2695	52.290065
1117.7354	52.058024
1118.2014	51.818651
1118.6673	51.572843
1119.1332	51.321595
1119.5991	51.066059
1120.065	50.807581
1120.5309	50.54769
1120.9969	50.288049
1121.4628	50.030378
1121.9287	49.776382
1122.3946	49.527705
1122.8605	49.285917
1123.3264	49.05255
1123.7924	48.829159
1124.2583	48.617383
1124.7242	48.418982
1125.1901	48.235827
1125.656	48.069827
1126.1219	47.922806
1126.5879	47.796351
1127.0538	47.691653
1127.5197	47.609381
1127.9856	47.549592
1128.4515	47.511694
1128.9174	47.494438
1129.3834	47.495925
1129.8493	47.51363
1130.3152	47.544424
1130.7811	47.584628
1131.247	47.630102
1131.713	47.676401
1132.1789	47.719003
1132.6448	47.753602
1133.1107	47.776454
1133.5766	47.784751
1134.0425	47.776975
1134.5085	47.753193
1134.9744	47.71522
1135.4403	47.666604
1135.9062	47.612365
1136.3721	47.558489
1136.838	47.511222
1137.304	47.476261
1137.7699	47.457986
1138.2358	47.458884
1138.7017	47.479268
1139.1676	47.517335
1139.6335	47.569509
1140.0995	47.630996
1140.5654	47.696392
1141.0313	47.760251
1141.4972	47.817512
1141.9631	47.863778
1142.429	47.895431
1142.895	47.909648
1143.3609	47.904338
1143.8268	47.878029
1144.2927	47.829727
1144.7586	47.758732
1145.2246	47.664458
1145.6905	47.546256
1146.1564	47.403315
1146.6223	47.234639
1147.0882	47.039144
1147.5541	46.815836
1148.0201	46.564037
1148.486	46.283597
1148.9519	45.975065
1149.4178	45.639785
1149.8837	45.279957
1150.3496	44.898662
1150.8156	44.499901
1151.2815	44.088631
1151.7474	43.670801
1152.2133	43.253309
1152.6792	42.84388
1153.1451	42.450811
1153.6111	42.082619
1154.077	41.747615
1154.5429	41.453484
1155.0088	41.206906
1155.4747	41.013275
1155.9406	40.876503
1156.4066	40.798917
1156.8725	40.781204
1157.3384	40.822413
1157.8043	40.920001
1158.2702	41.069939
1158.7362	41.266894
1159.2021	41.504487
1159.668	41.77561
1160.1339	42.072791
1160.5998	42.388554
1161.0657	42.715769
1161.5317	43.047942
1161.9976	43.379446
1162.4635	43.705677
1162.9294	44.023126
1163.3953	44.329369
1163.8612	44.622974
1164.3272	44.903352
1164.7931	45.170565
1165.259	45.425123
1165.7249	45.6678
1166.1908	45.89949
1166.6567	46.121115
1167.1227	46.333576
1167.5886	46.537741
1168.0545	46.734437
1168.5204	46.924423
1168.9863	47.108315
1169.4522	47.286464
1169.9182	47.45879
1170.3841	47.624626
1170.85	47.782611
1171.3159	47.930682
1171.7818	48.06621
1172.2477	48.186246
1172.7137	48.287852
1173.1796	48.368435
1173.6455	48.425995
1174.1114	48.45924
1174.5773	48.467538
1175.0433	48.450744
1175.5092	48.408977
1175.9751	48.34245
1176.441	48.251406
1176.9069	48.136214
1177.3728	47.997544
1177.8388	47.83658
1178.3047	47.655151
1178.7706	47.455723
1179.2365	47.241263
1179.7024	47.014995
1180.1683	46.780155
1180.6343	46.539825
1181.1002	46.296868
1181.5661	46.053969
1182.032	45.813732
1182.4979	45.578744
1182.9638	45.351603
1183.4298	45.134869
1183.8957	44.931003
1184.3616	44.742328
1184.8275	44.571025
1185.2934	44.41919
1185.7593	44.28887
1186.2253	44.18207
1186.6912	44.10068
1187.1571	44.046321
1187.623	44.020165
1188.0889	44.022759
1188.5549	44.053891
1189.0208	44.11252
1189.4867	44.196741
1189.9526	44.303767
1190.4185	44.429932
1190.8844	44.570723
1191.3504	44.72088
1191.8163	44.874619
1192.2822	45.025978
1192.7481	45.169271
1193.214	45.299578
1193.6799	45.413194
1194.1459	45.507958
1194.6118	45.583407
1195.0777	45.640739
1195.5436	45.682605
1196.0095	45.712769
1196.4754	45.735696
1196.9414	45.7561
1197.4073	45.778527
1197.8732	45.806973
1198.3391	45.844603
1198.805	45.893567
1199.2709	45.954931
1199.7369	46.028733
1200.2028	46.114127
1200.6687	46.209602
1201.1346	46.31322
1201.6005	46.42284
1202.0665	46.536297
1202.5324	46.651523
1202.9983	46.766612
1203.4642	46.879832
1203.9301	46.989626
1204.396	47.094592
1204.862	47.193485
1205.3279	47.285217
1205.7938	47.36888
1206.2597	47.443747
1206.7256	47.509253
1207.1915	47.564942
1207.6575	47.610365
1208.1234	47.644972
1208.5893	47.668023
1209.0552	47.678556
1209.5211	47.675449
1209.987	47.657557
1210.453	47.623907
1210.9189	47.573864
1211.3848	47.507222
1211.8507	47.424162
1212.3166	47.325078
1212.7825	47.210336
1213.2485	47.080045
1213.7144	46.93394
1214.1803	46.771453
1214.6462	46.59195
1215.1121	46.395082
1215.5781	46.18113
1216.044	45.951233
1216.5099	45.707402
1216.9758	45.452317
1217.4417	45.188951
1217.9076	44.920133
1218.3736	44.648162
1218.8395	44.374576
1219.3054	44.100113
1219.7713	43.824834
1220.2372	43.548357
1220.7031	43.270107
1221.1691	42.989546
1221.635	42.706334
1222.1009	42.420442
1222.5668	42.132204
1223.0327	41.842334
1223.4986	41.551882
1223.9646	41.262135
1224.4305	40.97444
1224.8964	40.690006
1225.3623	40.409719
1225.8282	40.134059
1226.2941	39.863193
1226.7601	39.597249
1227.226	39.336753
1227.6919	39.083118
1228.1578	38.839071
1228.6237	38.608907
1229.0897	38.398505
1229.5556	38.215095
1230.0215	38.066839
1230.4874	37.962294
1230.9533	37.90987
1231.4192	37.917315
1231.8852	37.991262
1232.3511	38.136802
1232.817	38.357069
1233.2829	38.652815
1233.7488	39.02203
1234.2147	39.459663
1234.6807	39.957552
1235.1466	40.504647
1235.6125	41.087537
1236.0784	41.691262
1236.5443	42.300311
1237.0102	42.89965
1237.4762	43.475666
1237.9421	44.016889
1238.408	44.514444
1238.8739	44.962217
1239.3398	45.356779
1239.8057	45.69712
1240.2717	45.984271
1240.7376	46.220873
1241.2035	46.41075
1241.6694	46.558517
1242.1353	46.669232
1242.6013	46.748109
1243.0672	46.800249
1243.5331	46.8304
1243.999	46.842722
1244.4649	46.840583
1244.9308	46.826439
1245.3968	46.801808
1245.8627	46.767409
1246.3286	46.723415
1246.7945	46.669796
1247.2604	46.606645
1247.7263	46.534431
1248.1923	46.454085
1248.6582	46.366933
1249.1241	46.274516
1249.59	46.178367
1250.0559	46.07984
1250.5218	45.980057
1250.9878	45.879961
1251.4537	45.78043
1251.9196	45.682401
1252.3855	45.586908
1252.8514	45.495045
1253.3173	45.407849
1253.7833	45.326171
1254.2492	45.250576
1254.7151	45.181286
1255.181	45.118157
1255.6469	45.06066
1256.1129	45.007829
1256.5788	44.958197
1257.0447	44.909757
1257.5106	44.86001
1257.9765	44.806156
1258.4424	44.745405
1258.9084	44.675382
1259.3743	44.594486
1259.8402	44.502117
1260.3061	44.398674
1260.772	44.285306
1261.2379	44.163516
1261.7039	44.034748
1262.1698	43.90013
1262.6357	43.76045
1263.1016	43.616371
1263.5675	43.468763
1264.0334	43.319024
1264.4994	43.169245
1264.9653	43.022164
1265.4312	42.880929
1265.8971	42.748737
1266.363	42.628485
1266.8289	42.522515
1267.2949	42.432513
1267.7608	42.359557
1268.2267	42.30427
1268.6926	42.267017
1269.1585	42.248091
1269.6245	42.247832
1270.0904	42.266643
1270.5563	42.304866
1271.0222	42.362533
1271.4881	42.439052
1271.954	42.532913
1272.42	42.641554
1272.8859	42.761471
1273.3518	42.888598
1273.8177	43.018875
1274.2836	43.148871
1274.7495	43.276293
1275.2155	43.400248
1275.6814	43.521226
1276.1473	43.640806
1276.6132	43.761206
1277.0791	43.884783
1277.545	44.013617
1278.011	44.149229
1278.4769	44.29245
1278.9428	44.443396
1279.4087	44.601487
1279.8746	44.765504
1280.3405	44.933662
1280.8065	45.103752
1281.2724	45.273339
1281.7383	45.44002
1282.2042	45.601669
1282.6701	45.756607
1283.1361	45.903668
1283.602	46.042155
1284.0679	46.171767
1284.5338	46.292593
1284.9997	46.40524
1285.4656	46.511126
1285.9316	46.612885
1286.3975	46.714736
1286.8634	46.82267
1287.3293	46.944305
1287.7952	47.088386
1288.2611	47.264005
1288.7271	47.479748
1289.193	47.743003
1289.6589	48.059587
1290.1248	48.433674
1290.5907	48.867895
1291.0566	49.363381
1291.5226	49.919643
1291.9885	50.534298
1292.4544	51.202811
1292.9203	51.91845
1293.3862	52.672599
1293.8521	53.455377
1294.3181	54.256405
1294.784	55.065461
1295.2499	55.872889
1295.7158	56.669721
1296.1817	57.447616
1296.6477	58.1988
1297.1136	58.916111
1297.5795	59.593207
1298.0454	60.224865
1298.5113	60.807264
1298.9772	61.338156
1299.4432	61.816885
1299.9091	62.244253
1300.375	62.622277
1300.8409	62.953879
1301.3068	63.242548
1301.7727	63.492036
1302.2387	63.706098
1302.7046	63.888328
1303.1705	64.042063
1303.6364	64.170345
1304.1023	64.275888
1304.5682	64.361045
1305.0342	64.427787
1305.5001	64.477748
1305.966	64.512369
1306.4319	64.533158
1306.8978	64.541959
1307.3637	64.54111
1307.8297	64.533337
1308.2956	64.521305
1308.7615	64.506936
1309.2274	64.490709
1309.6933	64.471271
1310.1592	64.445583
1310.6252	64.409659
1311.0911	64.359727
1311.557	64.29349
1312.0229	64.211065
1312.4888	64.115262
1312.9548	64.010972
1313.4207	63.903751
1313.8866	63.798031
1314.3525	63.695576
1314.8184	63.594759
1315.2843	63.490901
1315.7503	63.37749
1316.2162	63.247859
1316.6821	63.096844
1317.148	62.922067
1317.6139	62.724578
1318.0798	62.50875
1318.5458	62.281413
1319.0117	62.050385
1319.4776	61.82277
1319.9435	61.603468
1320.4094	61.394345
1320.8753	61.194255
1321.3413	60.999852
1321.8072	60.80689
1322.2731	60.611609
1322.739	60.411861
1323.2049	60.207684
1323.6708	60.001215
1324.1368	59.795985
1324.6027	59.595856
1325.0686	59.403953
1325.5345	59.221978
1326.0004	59.0501
1326.4664	58.887377
1326.9323	58.732435
1327.3982	58.58406
1327.8641	58.441467
1328.33	58.304185
1328.7959	58.171747
1329.2619	58.043439
1329.7278	57.918329
1330.1937	57.795591
1330.6596	57.674953
1331.1255	57.556959
1331.5914	57.442812
1332.0574	57.333747
1332.5233	57.230168
1332.9892	57.130928
1333.4551	57.033088
1333.921	56.932301
1334.3869	56.823614
1334.8529	56.702305
1335.3188	56.564349
1335.7847	56.40625
1336.2506	56.224377
1336.7165	56.014217
1337.1824	55.770224
1337.6484	55.486825
1338.1143	55.160754
1338.5802	54.794184
1339.0461	54.397339
1339.512	53.988817
1339.978	53.592346
1340.4439	53.230407
1340.9098	52.917336
1341.3757	52.65518
1341.8416	52.434112
1342.3075	52.236663
1342.7735	52.043534
1343.2394	51.838861
1343.7053	51.613717
1344.1712	51.367421
1344.6371	51.106643
1345.103	50.842644
1345.569	50.587496
1346.0349	50.350578
1346.5008	50.136631
1346.9667	49.945923
1347.4326	49.776159
1347.8985	49.625046
1348.3645	49.49237
1348.8304	49.380782
1349.2963	49.295119
1349.7622	49.240635
1350.2281	49.220919
1350.694	49.236351
1351.16	49.283652
1351.6259	49.356567
1352.0918	49.447276
1352.5577	49.547957
1353.0236	49.652016
1353.4896	49.754725
1353.9555	49.853246
1354.4214	49.946172
1354.8873	50.032841
1355.3532	50.112715
1355.8191	50.18505
1356.2851	50.248969
1356.751	50.303793
1357.2169	50.3494
1357.6828	50.386282
1358.1487	50.415125
1358.6146	50.435931
1359.0806	50.446967
1359.5465	50.443989
1360.0124	50.420269
1360.4783	50.367776
1360.9442	50.279626
1361.4101	50.153477
1361.8761	49.994924
1362.342	49.819218
1362.8079	49.649477
1363.2738	49.510741
1363.7397	49.421888
1364.2056	49.3894
1364.6716	49.406129
1365.1375	49.455027
1365.6034	49.515262
1366.0693	49.568072
1366.5352	49.60107
1367.0012	49.610836
1367.4671	49.603913
1367.933	49.595888
1368.3989	49.608096
1368.8648	49.66207
1369.3307	49.773089
1369.7967	49.945203
1370.2626	50.16969
1370.7285	50.427218
1371.1944	50.69233
1371.6603	50.938468
1372.1262	51.142504
1372.5922	51.288628
1373.0581	51.371674
1373.524	51.39929
1373.9899	51.391275
1374.4558	51.374465
1374.9217	51.373732
1375.3877	51.403002
1375.8536	51.461097
1376.3195	51.534156
1376.7854	51.602351
1377.2513	51.64719
1377.7172	51.656954
1378.1832	51.62935
1378.6491	51.571208
1379.115	51.495368
1379.5809	51.415682
1380.0468	51.342087
1380.5128	51.277986
1380.9787	51.221033
1381.4446	51.166504
1381.9105	51.111182
1382.3764	51.05557
1382.8423	51.003193
1383.3083	50.957192
1383.7742	50.915869
1384.2401	50.8695
1384.706	50.800218
1385.1719	50.68543
1385.6378	50.504173
1386.1038	50.245073
1386.5697	49.913762
1387.0356	49.53621
1387.5015	49.15415
1387.9674	48.812008
1388.4333	48.541043
1388.8993	48.34967
1389.3652	48.224716
1389.8311	48.140562
1390.297	48.069491
1390.7629	47.988407
1391.2288	47.880745
1391.6948	47.734855
1392.1607	47.541037
1392.6266	47.289511
1393.0925	46.971151
1393.5584	46.581786
1394.0244	46.128981
1394.4903	45.63757
1394.9562	45.148342
1395.4221	44.706608
1395.888	44.34465
1396.3539	44.068482
1396.8199	43.856971
1397.2858	43.672532
1397.7517	43.476689
1398.2176	43.244512
1398.6835	42.97454
1399.1494	42.691314
1399.6154	42.437559
1400.0813	42.256805
1400.5472	42.174414
1401.0131	42.187894
1401.479	42.270745
1401.9449	42.384646
1402.4109	42.491997
1402.8768	42.564506
1403.3427	42.58768
1403.8086	42.562319
1404.2745	42.503212
1404.7404	42.434392
1405.2064	42.381231
1405.6723	42.361984
1406.1382	42.382683
1406.6041	42.437404
1407.07	42.512554
1407.536	42.592089
1408.0019	42.6614
1408.4678	42.709385
1408.9337	42.729298
1409.3996	42.719063
1409.8655	42.681325
1410.3315	42.623053
1410.7974	42.554301
1411.2633	42.486061
1411.7292	42.427665
1412.1951	42.384706
1412.661	42.358296
1413.127	42.345846
1413.5929	42.342812
1414.0588	42.344433
1414.5247	42.346582
1414.9906	42.345299
1415.4565	42.335143
1415.9225	42.307128
1416.3884	42.247338
1416.8543	42.137442
1417.3202	41.958237
1417.7861	41.697076
1418.252	41.358646
1418.718	40.974814
1419.1839	40.604386
1419.6498	40.315126
1420.1157	40.15444
1420.5816	40.1293
1421.0476	40.209107
1421.5135	40.344407
1421.9794	40.485919
1422.4453	40.59614
1422.9112	40.654677
1423.3771	40.660515
1423.8431	40.631843
1424.309	40.601242
1424.7749	40.60462
1425.2408	40.667135
1425.7067	40.79366
1426.1726	40.968962
1426.6386	41.16567
1427.1045	41.354018
1427.5704	41.50916
1428.0363	41.615255
1428.5022	41.667134
1428.9681	41.669987
1429.4341	41.636897
1429.9	41.584411
1430.3659	41.527551
1430.8318	41.476372
1431.2977	41.435203
1431.7636	41.403897
1432.2296	41.379342
1432.6955	41.355853
1433.1614	41.324332
1433.6273	41.270994
1434.0932	41.176887
1434.5592	41.019349
1435.0251	40.776644
1435.491	40.436885
1435.9569	40.010594
1436.4228	39.541129
1436.8887	39.101245
1437.3547	38.768216
1437.8206	38.589537
1438.2865	38.565236
1438.7524	38.657736
1439.2183	38.815348
1439.6842	38.991381
1440.1502	39.152828
1440.6161	39.281669
1441.082	39.372982
1441.5479	39.43196
1442.0138	39.470223
1442.4797	39.501515
1442.9457	39.537427
1443.4116	39.584311
1443.8775	39.642211
1444.3434	39.705724
1444.8093	39.76604
1445.2752	39.813378
1445.7412	39.839429
1446.2071	39.839785
1446.673	39.816193
1447.1389	39.77797
1447.6048	39.741333
1448.0707	39.725544
1448.5367	39.746399
1449.0026	39.809923
1449.4685	39.909793
1449.9344	40.029796
1450.4003	40.149539
1450.8663	40.250475
1451.3322	40.320288
1451.7981	40.354917
1452.264	40.35792
1452.7299	40.337004
1453.1958	40.298232
1453.6618	40.239593
1454.1277	40.14619
1454.5936	39.988598
1455.0595	39.725129
1455.5254	39.30944
1455.9913	38.706814
1456.4573	37.920907
1456.9232	37.020615
1457.3891	36.137645
1457.855	35.413077
1458.3209	34.92575
1458.7868	34.666471
1459.2528	34.570105
1459.7187	34.562101
1460.1846	34.585403
1460.6505	34.605665
1461.1164	34.605522
1461.5823	34.576439
1462.0483	34.512199
1462.5142	34.405521
1462.9801	34.248239
1463.446	34.034858
1463.9119	33.768419
1464.3779	33.466049
1464.8438	33.159884
1465.3097	32.889925
1465.7756	32.690664
1466.2415	32.579288
1466.7074	32.552716
1467.1734	32.593483
1467.6393	32.678679
1468.1052	32.786595
1468.5711	32.899261
1469.037	33.001715
1469.5029	33.079657
1469.9689	33.116999
1470.4348	33.094635
1470.9007	32.991708
1471.3666	32.790731
1471.8325	32.486915
1472.2984	32.098432
1472.7644	31.66896
1473.2303	31.25406
1473.6962	30.895743
1474.1621	30.603611
1474.628	30.355732
1475.0939	30.114344
1475.5599	29.843659
1476.0258	29.522354
1476.4917	29.149198
1476.9576	28.741653
1477.4235	28.327632
1477.8895	27.933159
1478.3554	27.571707
1478.8213	27.240413
1479.2872	26.923987
1479.7531	26.603187
1480.219	26.263959
1480.685	25.904497
1481.1509	25.538214
1481.6168	25.191065
1482.0827	24.893238
1482.5486	24.668675
1483.0145	24.528183
1483.4805	24.46994
1483.9464	24.486202
1484.4123	24.571628
1484.8782	24.72901
1485.3441	24.970415
1485.81	25.313654
1486.276	25.775449
1486.7419	26.36407
1487.2078	27.075144
1487.6737	27.893309
1488.1396	28.798988
1488.6055	29.77604
1489.0715	30.815072
1489.5374	31.909754
1490.0033	33.04803
1490.4692	34.204543
1490.9351	35.34129
1491.4011	36.417933
1491.867	37.405074
1492.3329	38.291648
1492.7988	39.083468
1493.2647	39.796362
1493.7306	40.448732
1494.1966	41.056269
1494.6625	41.629317
1495.1284	42.172601
1495.5943	42.687019
1496.0602	43.173052
1496.5261	43.634505
1496.9921	44.080288
1497.458	44.522512
1497.9239	44.97191
1498.3898	45.43384
1498.8557	45.907413
1499.3216	46.387597
1499.7876	46.868448
1500.2535	47.345668
1500.7194	47.817551
1501.1853	48.284279
1501.6512	48.746217
1502.1171	49.202213
1502.5831	49.648737
1503.049	50.080091
1503.5149	50.489365
1503.9808	50.869558
1504.4467	51.214574
1504.9127	51.520284
1505.3786	51.786517
1505.8445	52.02103
1506.3104	52.245034
1506.7763	52.495164
1507.2422	52.813178
1507.7082	53.224346
1508.1741	53.724024
1508.64	54.28617
1509.1059	54.881601
1509.5718	55.489185
1510.0377	56.097813
1510.5037	56.704361
1510.9696	57.311175
1511.4355	57.923592
1511.9014	58.547001
1512.3673	59.183473
1512.8332	59.829093
1513.2992	60.473601
1513.7651	61.102861
1514.231	61.703038
1514.6969	62.264692
1515.1628	62.785618
1515.6287	63.272003
1516.0947	63.737296
1516.5606	64.197693
1517.0265	64.6642
1517.4924	65.134769
1517.9583	65.592436
1518.4243	66.011424
1518.8902	66.366239
1519.3561	66.637717
1519.822	66.815178
1520.2879	66.897858
1520.7538	66.898285
1521.2198	66.846019
1521.6857	66.78497
1522.1516	66.758407
1522.6175	66.788651
1523.0834	66.868788
1523.5493	66.972386
1524.0153	67.06952
1524.4812	67.137445
1524.9471	67.164435
1525.413	67.150204
1525.8789	67.105009
1526.3448	67.0471
1526.8108	66.997676
1527.2767	66.974331
1527.7426	66.986012
1528.2085	67.031957
1528.6744	67.104147
1529.1403	67.190818
1529.6063	67.278941
1530.0722	67.355159
1530.5381	67.405794
1531.004	67.416839
[truncated: 5,299 more rows]
