# Supplementary material for: Heteroatom-doped carbon dots from medicinal plants as novel biomaterials for as-use biomedical applications in comparison with synthetic drug, zaltoprofen
Source: Sci Rep. 2024 Jun 7;14:13160. doi: 10.1038/s41598-024-63700-w (PMC11161473; doi:10.1038/s41598-024-63700-w)
Supplement: Supplementary file 1 — Supplementary Information 1. [file 41598_2024_63700_MOESM1_ESM.zip › Raw data of scientific reports/Fig. 3b FN-CDs.xlsx]

## Sheet: Sheet1
PQD- RVR 31OCT			PQD- RVR 31OCT						No.	2-theta	d	Height	FWHM	Int. I	Int. W	Asym. factor	Decay rate factor	Decay rate factor	Size	Phase name	Chemical formula	DB card number	Rel. int. I	Rel. height	Peak shape	Size distribution RSD
2-theta (deg)	Intensity (cps)		2-theta (deg)	Intensity (cps)						(deg)	(ang.)	(cps)	(deg)	(cps deg)	(deg)		eta L/mL	eta H/mH	(ang.)				(a.u.)	(a.u.)
10	460		10	611.968					1	15.44(4)	5.735(15)	292(31)	1.55(8)	675(41)	2.3(4)	0.24(5)	0.82(15)	0.90(10)	54(3)	Unknown	Unknown	0	39.41	97.21	Split pseudo-Voigt	-
10.02	490		10.02	612.114					2	27.56(3)	3.234(3)	301(32)	3.91(14)	1713(79)	5.7(9)	4.8(7)	0.82(15)	0.90(10)	21.8(8)	Unknown	Unknown	0	100	100	Split pseudo-Voigt	-
10.04	486.667		10.04	612.259					3	31.6(3)	2.83(3)	27(9)	5(4)	205(33)	8(4)	4(8)	0.82(15)	0.90(10)	16(11)	Unknown	Unknown	0	11.96	8.92	Split pseudo-Voigt	-
10.06	496.667		10.06	612.404
10.08	536.667		10.08	612.548
10.1	470		10.1	612.691
10.12	436.667		10.12	612.834
10.14	546.667		10.14	612.977
10.16	470		10.16	613.119
10.18	576.667		10.18	613.26
10.2	456.667		10.2	613.401
10.22	506.667		10.22	613.542
10.24	566.667		10.24	613.682
10.26	483.333		10.26	613.821
10.28	493.333		10.28	613.96
10.3	483.333		10.3	614.098
10.32	473.333		10.32	614.236
10.34	530		10.34	614.374
10.36	550		10.36	614.51
10.38	493.333		10.38	614.647
10.4	503.333		10.4	614.783
10.42	576.667		10.42	614.918
10.44	530		10.44	615.053
10.46	510		10.46	615.188
10.48	470		10.48	615.322
10.5	473.333		10.5	615.455
10.52	516.667		10.52	615.588
10.54	513.333		10.54	615.721
10.56	573.333		10.56	615.853
10.58	440		10.58	615.985
10.6	513.333		10.6	616.116
10.62	513.333		10.62	616.247
10.64	486.667		10.64	616.377
10.66	546.667		10.66	616.507
10.68	496.667		10.68	616.636
10.7	550		10.7	616.765
10.72	536.667		10.72	616.893
10.74	533.333		10.74	617.021
10.76	570		10.76	617.149
10.78	566.667		10.78	617.276
10.8	513.333		10.8	617.403
10.82	530		10.82	617.529
10.84	603.333		10.84	617.655
10.86	530		10.86	617.781
10.88	546.667		10.88	617.906
10.9	546.667		10.9	618.031
10.92	570		10.92	618.155
10.94	553.333		10.94	618.279
10.96	530		10.96	618.402
10.98	570		10.98	618.525
11	480		11	618.648
11.02	603.333		11.02	618.77
11.04	626.667		11.04	618.892
11.06	563.333		11.06	619.014
11.08	596.667		11.08	619.135
11.1	626.667		11.1	619.256
11.12	616.667		11.12	619.376
11.14	520		11.14	619.497
11.16	580		11.16	619.616
11.18	600		11.18	619.736
11.2	576.667		11.2	619.855
11.22	620		11.22	619.974
11.24	610		11.24	620.092
11.26	570		11.26	620.21
11.28	570		11.28	620.328
11.3	613.333		11.3	620.445
11.32	536.667		11.32	620.563
11.34	623.333		11.34	620.679
11.36	536.667		11.36	620.796
11.38	636.667		11.38	620.912
11.4	613.333		11.4	621.028
11.42	623.333		11.42	621.144
11.44	666.667		11.44	621.259
11.46	696.667		11.46	621.375
11.48	613.333		11.48	621.49
11.5	550		11.5	621.604
11.52	616.667		11.52	621.719
11.54	580		11.54	621.833
11.56	553.333		11.56	621.947
11.58	553.333		11.58	622.061
11.6	573.333		11.6	622.174
11.62	656.667		11.62	622.287
11.64	620		11.64	622.401
11.66	560		11.66	622.514
11.68	640		11.68	622.626
11.7	630		11.7	622.739
11.72	596.667		11.72	622.851
11.74	533.333		11.74	622.964
11.76	583.333		11.76	623.076
11.78	700		11.78	623.188
11.8	546.667		11.8	623.3
11.82	616.667		11.82	623.411
11.84	640		11.84	623.523
11.86	590		11.86	623.635
11.88	633.333		11.88	623.746
11.9	640		11.9	623.857
11.92	616.667		11.92	623.969
11.94	576.667		11.94	624.08
11.96	550		11.96	624.191
11.98	563.333		11.98	624.302
12	556.667		12	624.414
12.02	573.333		12.02	624.525
12.04	553.333		12.04	624.636
12.06	570		12.06	624.747
12.08	583.333		12.08	624.858
12.1	656.667		12.1	624.97
12.12	683.333		12.12	625.081
12.14	603.333		12.14	625.193
12.16	556.667		12.16	625.304
12.18	666.667		12.18	625.416
12.2	526.667		12.2	625.527
12.22	603.333		12.22	625.639
12.24	576.667		12.24	625.751
12.26	610		12.26	625.864
12.28	610		12.28	625.976
12.3	546.667		12.3	626.089
12.32	590		12.32	626.202
12.34	576.667		12.34	626.315
12.36	723.333		12.36	626.428
12.38	503.333		12.38	626.542
12.4	633.333		12.4	626.656
12.42	620		12.42	626.771
12.44	666.667		12.44	626.885
12.46	553.333		12.46	627
12.48	616.667		12.48	627.116
12.5	526.667		12.5	627.232
12.52	606.667		12.52	627.348
12.54	680		12.54	627.465
12.56	640		12.56	627.583
12.58	560		12.58	627.701
12.6	633.333		12.6	627.819
12.62	563.333		12.62	627.939
12.64	576.667		12.64	628.058
12.66	636.667		12.66	628.179
12.68	580		12.68	628.3
12.7	690		12.7	628.422
12.72	583.333		12.72	628.545
12.74	596.667		12.74	628.668
12.76	656.667		12.76	628.793
12.78	596.667		12.78	628.918
12.8	610		12.8	629.044
12.82	593.333		12.82	629.171
12.84	590		12.84	629.299
12.86	676.667		12.86	629.428
12.88	650		12.88	629.559
12.9	663.333		12.9	629.69
12.92	703.333		12.92	629.823
12.94	543.333		12.94	629.957
12.96	586.667		12.96	630.092
12.98	686.667		12.98	630.229
13	540		13	630.367
13.02	653.333		13.02	630.507
13.04	640		13.04	630.648
13.06	693.333		13.06	630.791
13.08	633.333		13.08	630.935
13.1	550		13.1	631.081
13.12	590		13.12	631.23
13.14	603.333		13.14	631.38
13.16	660		13.16	631.532
13.18	630		13.18	631.686
13.2	583.333		13.2	631.842
13.22	663.333		13.22	632.001
13.24	673.333		13.24	632.162
13.26	546.667		13.26	632.325
13.28	616.667		13.28	632.492
13.3	653.333		13.3	632.66
13.32	643.333		13.32	632.832
13.34	643.333		13.34	633.006
13.36	656.667		13.36	633.184
13.38	690		13.38	633.365
13.4	663.333		13.4	633.549
13.42	566.667		13.42	633.736
13.44	520		13.44	633.927
13.46	670		13.46	634.122
13.48	660		13.48	634.321
13.5	630		13.5	634.524
13.52	643.333		13.52	634.732
13.54	680		13.54	634.943
13.56	680		13.56	635.16
13.58	666.667		13.58	635.381
13.6	673.333		13.6	635.608
13.62	700		13.62	635.84
13.64	636.667		13.64	636.077
13.66	706.667		13.66	636.32
13.68	693.333		13.68	636.57
13.7	656.667		13.7	636.826
13.72	696.667		13.72	637.088
13.74	686.667		13.74	637.358
13.76	700		13.76	637.635
13.78	676.667		13.78	637.92
13.8	713.333		13.8	638.213
13.82	596.667		13.82	638.514
13.84	713.333		13.84	638.825
13.86	676.667		13.86	639.145
13.88	630		13.88	639.474
13.9	703.333		13.9	639.814
13.92	690		13.92	640.165
13.94	643.333		13.94	640.527
13.96	670		13.96	640.902
13.98	643.333		13.98	641.289
14	673.333		14	641.689
14.02	663.333		14.02	642.104
14.04	720		14.04	642.533
14.06	676.667		14.06	642.978
14.08	723.333		14.08	643.439
14.1	676.667		14.1	643.918
14.12	680		14.12	644.416
14.14	616.667		14.14	644.933
14.16	690		14.16	645.471
14.18	723.333		14.18	646.03
14.2	593.333		14.2	646.613
14.22	660		14.22	647.221
14.24	760		14.24	647.855
14.26	726.667		14.26	648.517
14.28	680		14.28	649.208
14.3	733.333		14.3	649.931
14.32	616.667		14.32	650.689
14.34	730		14.34	651.482
14.36	636.667		14.36	652.315
14.38	736.667		14.38	653.189
14.4	653.333		14.4	654.108
14.42	706.667		14.42	655.076
14.44	706.667		14.44	656.097
14.46	683.333		14.46	657.175
14.48	700		14.48	658.315
14.5	776.667		14.5	659.523
14.52	713.333		14.52	660.806
14.54	746.667		14.54	662.17
14.56	666.667		14.56	663.625
14.58	726.667		14.58	665.179
14.6	703.333		14.6	666.844
14.62	700		14.62	668.631
14.64	750		14.64	670.554
14.66	703.333		14.66	672.629
14.68	620		14.68	674.873
14.7	800		14.7	677.305
14.72	703.333		14.72	679.948
14.74	733.333		14.74	682.825
14.76	690		14.76	685.962
14.78	670		14.78	689.389
14.8	770		14.8	693.137
14.82	756.667		14.82	697.24
14.84	720		14.84	701.734
14.86	770		14.86	706.659
14.88	743.333		14.88	712.054
14.9	743.333		14.9	717.963
14.92	763.333		14.92	724.429
14.94	733.333		14.94	731.497
14.96	786.667		14.96	739.21
14.98	796.667		14.98	747.614
15	783.333		15	756.75
15.02	793.333		15.02	766.658
15.04	706.667		15.04	777.374
15.06	796.667		15.06	788.93
15.08	786.667		15.08	801.35
15.1	826.667		15.1	814.647
15.12	920		15.12	828.825
15.14	923.333		15.14	843.872
15.16	846.667		15.16	859.757
15.18	890		15.18	876.424
15.2	900		15.2	893.79
15.22	956.667		15.22	911.734
15.24	813.333		15.24	930.092
15.26	843.333		15.26	948.65
15.28	1000		15.28	967.141
15.3	950		15.3	985.237
15.32	956.667		15.32	1002.55
15.34	1080		15.34	1018.66
15.36	983.333		15.36	1033.09
15.38	1163.33		15.38	1045.38
15.4	1236.67		15.4	1055.08
15.42	1080		15.42	1061.82
15.44	1196.67		15.44	1065.32
15.46	1180		15.46	1066.76
15.48	1206.67		15.48	1066.93
15.5	1190		15.5	1066.52
15.52	1186.67		15.52	1065.89
15.54	1196.67		15.54	1065.05
15.56	1183.33		15.56	1064.01
15.58	1140		15.58	1062.75
15.6	1170		15.6	1061.29
15.62	1170		15.62	1059.63
15.64	1113.33		15.64	1057.77
15.66	1216.67		15.66	1055.73
15.68	1106.67		15.68	1053.5
15.7	1233.33		15.7	1051.09
15.72	1090		15.72	1048.5
15.74	1136.67		15.74	1045.76
15.76	1036.67		15.76	1042.85
15.78	1080		15.78	1039.79
15.8	1073.33		15.8	1036.59
15.82	983.333		15.82	1033.25
15.84	1006.67		15.84	1029.78
15.86	923.333		15.86	1026.19
15.88	1066.67		15.88	1022.49
15.9	1053.33		15.9	1018.68
15.92	1043.33		15.92	1014.77
15.94	1030		15.94	1010.77
15.96	930		15.96	1006.69
15.98	1056.67		15.98	1002.53
16	950		16	998.303
16.02	973.333		16.02	994.015
16.04	993.333		16.04	989.673
16.06	873.333		16.06	985.283
16.08	990		16.08	980.853
16.1	986.667		16.1	976.388
16.12	980		16.12	971.894
16.14	906.667		16.14	967.378
16.16	1030		16.16	962.846
16.18	963.333		16.18	958.301
16.2	1030		16.2	953.751
16.22	886.667		16.22	949.198
16.24	1006.67		16.24	944.649
16.26	963.333		16.26	940.108
16.28	953.333		16.28	935.578
16.3	920		16.3	931.064
16.32	953.333		16.32	926.569
16.34	913.333		16.34	922.096
16.36	930		16.36	917.65
16.38	913.333		16.38	913.232
16.4	900		16.4	908.846
16.42	980		16.42	904.493
16.44	880		16.44	900.178
16.46	930		16.46	895.901
16.48	900		16.48	891.664
16.5	863.333		16.5	887.47
16.52	986.667		16.52	883.32
16.54	953.333		16.54	879.215
16.56	993.333		16.56	875.157
16.58	936.667		16.58	871.148
16.6	963.333		16.6	867.187
16.62	890		16.62	863.277
16.64	856.667		16.64	859.417
16.66	983.333		16.66	855.609
16.68	876.667		16.68	851.854
16.7	886.667		16.7	848.151
16.72	813.333		16.72	844.501
16.74	883.333		16.74	840.904
16.76	923.333		16.76	837.361
16.78	986.667		16.78	833.872
16.8	966.667		16.8	830.437
16.82	966.667		16.82	827.056
16.84	823.333		16.84	823.729
16.86	903.333		16.86	820.456
16.88	886.667		16.88	817.236
16.9	853.333		16.9	814.07
16.92	890		16.92	810.957
16.94	876.667		16.94	807.897
16.96	870		16.96	804.889
16.98	883.333		16.98	801.934
17	893.333		17	799.031
17.02	760		17.02	796.179
17.04	813.333		17.04	793.378
17.06	853.333		17.06	790.627
17.08	910		17.08	787.927
17.1	846.667		17.1	785.276
17.12	736.667		17.12	782.674
17.14	883.333		17.14	780.121
17.16	833.333		17.16	777.615
17.18	783.333		17.18	775.157
17.2	820		17.2	772.745
17.22	840		17.22	770.38
17.24	820		17.24	768.059
17.26	790		17.26	765.784
17.28	836.667		17.28	763.553
17.3	740		17.3	761.365
17.32	796.667		17.32	759.22
17.34	836.667		17.34	757.118
17.36	810		17.36	755.057
17.38	826.667		17.38	753.037
17.4	760		17.4	751.058
17.42	733.333		17.42	749.118
17.44	766.667		17.44	747.217
17.46	733.333		17.46	745.354
17.48	806.667		17.48	743.53
17.5	723.333		17.5	741.742
17.52	786.667		17.52	739.991
17.54	833.333		17.54	738.275
17.56	813.333		17.56	736.595
17.58	843.333		17.58	734.949
17.6	800		17.6	733.337
17.62	883.333		17.62	731.758
17.64	746.667		17.64	730.212
17.66	813.333		17.66	728.698
17.68	793.333		17.68	727.215
17.7	720		17.7	725.763
17.72	676.667		17.72	724.341
17.74	816.667		17.74	722.949
17.76	743.333		17.76	721.586
17.78	890		17.78	720.251
17.8	833.333		17.8	718.944
17.82	723.333		17.82	717.665
17.84	843.333		17.84	716.412
17.86	726.667		17.86	715.185
17.88	793.333		17.88	713.984
17.9	790		17.9	712.809
17.92	760		17.92	711.657
17.94	666.667		17.94	710.53
17.96	843.333		17.96	709.427
17.98	776.667		17.98	708.347
18	753.333		18	707.289
18.02	813.333		18.02	706.253
18.04	876.667		18.04	705.239
18.06	713.333		18.06	704.246
18.08	850		18.08	703.274
18.1	846.667		18.1	702.322
18.12	833.333		18.12	701.39
18.14	850		18.14	700.478
18.16	796.667		18.16	699.584
18.18	743.333		18.18	698.709
18.2	833.333		18.2	697.852
18.22	783.333		18.22	697.013
18.24	750		18.24	696.191
18.26	856.667		18.26	695.386
18.28	736.667		18.28	694.598
18.3	763.333		18.3	693.826
18.32	826.667		18.32	693.07
18.34	773.333		18.34	692.33
18.36	673.333		18.36	691.604
18.38	736.667		18.38	690.894
18.4	706.667		18.4	690.198
18.42	790		18.42	689.517
18.44	623.333		18.44	688.849
18.46	866.667		18.46	688.195
18.48	863.333		18.48	687.554
18.5	730		18.5	686.926
18.52	736.667		18.52	686.311
18.54	790		18.54	685.709
18.56	756.667		18.56	685.119
18.58	703.333		18.58	684.54
18.6	776.667		18.6	683.974
18.62	780		18.62	683.419
18.64	780		18.64	682.875
18.66	743.333		18.66	682.342
18.68	820		18.68	681.82
18.7	610		18.7	681.308
18.72	733.333		18.72	680.807
18.74	723.333		18.74	680.316
18.76	630		18.76	679.835
18.78	733.333		18.78	679.363
18.8	783.333		18.8	678.901
18.82	720		18.82	678.449
18.84	790		18.84	678.005
18.86	733.333		18.86	677.571
18.88	783.333		18.88	677.146
18.9	763.333		18.9	676.729
18.92	656.667		18.92	676.32
18.94	653.333		18.94	675.92
18.96	820		18.96	675.528
18.98	840		18.98	675.145
19	790		19	674.769
19.02	820		19.02	674.401
19.04	810		19.04	674.04
19.06	706.667		19.06	673.687
19.08	833.333		19.08	673.342
19.1	723.333		19.1	673.004
19.12	760		19.12	672.673
19.14	720		19.14	672.349
19.16	720		19.16	672.032
19.18	730		19.18	671.721
19.2	680		19.2	671.418
19.22	796.667		19.22	671.121
19.24	746.667		19.24	670.83
19.26	666.667		19.26	670.546
19.28	660		19.28	670.269
19.3	773.333		19.3	669.998
19.32	713.333		19.32	669.732
19.34	723.333		19.34	669.473
19.36	700		19.36	669.22
19.38	816.667		19.38	668.973
19.4	713.333		19.4	668.732
19.42	760		19.42	668.497
19.44	720		19.44	668.267
19.46	673.333		19.46	668.043
19.48	753.333		19.48	667.825
19.5	736.667		19.5	667.612
19.52	746.667		19.52	667.405
19.54	770		19.54	667.203
19.56	760		19.56	667.006
19.58	710		19.58	666.815
19.6	720		19.6	666.629
19.62	803.333		19.62	666.448
19.64	723.333		19.64	666.273
19.66	753.333		19.66	666.102
19.68	680		19.68	665.937
19.7	646.667		19.7	665.777
19.72	736.667		19.72	665.622
19.74	703.333		19.74	665.471
19.76	830		19.76	665.326
19.78	716.667		19.78	665.186
19.8	693.333		19.8	665.05
19.82	700		19.82	664.919
19.84	786.667		19.84	664.794
19.86	673.333		19.86	664.673
19.88	686.667		19.88	664.556
19.9	720		19.9	664.445
19.92	743.333		19.92	664.338
19.94	703.333		19.94	664.236
19.96	723.333		19.96	664.138
19.98	720		19.98	664.045
20	700		20	663.957
20.02	683.333		20.02	663.873
20.04	740		20.04	663.794
20.06	760		20.06	663.719
20.08	753.333		20.08	663.649
20.1	683.333		20.1	663.584
20.12	746.667		20.12	663.523
20.14	723.333		20.14	663.467
20.16	783.333		20.16	663.415
20.18	710		20.18	663.367
20.2	733.333		20.2	663.324
20.22	776.667		20.22	663.286
20.24	580		20.24	663.252
20.26	676.667		20.26	663.222
20.28	726.667		20.28	663.197
20.3	683.333		20.3	663.176
20.32	756.667		20.32	663.16
20.34	736.667		20.34	663.148
20.36	716.667		20.36	663.141
20.38	700		20.38	663.138
20.4	623.333		20.4	663.14
20.42	753.333		20.42	663.146
20.44	633.333		20.44	663.156
20.46	726.667		20.46	663.171
20.48	770		20.48	663.19
20.5	693.333		20.5	663.214
20.52	680		20.52	663.242
20.54	676.667		20.54	663.275
20.56	673.333		20.56	663.312
20.58	600		20.58	663.353
20.6	733.333		20.6	663.399
20.62	766.667		20.62	663.45
20.64	826.667		20.64	663.505
20.66	756.667		20.66	663.564
20.68	753.333		20.68	663.628
20.7	650		20.7	663.697
20.72	673.333		20.72	663.77
20.74	676.667		20.74	663.847
20.76	620		20.76	663.929
20.78	680		20.78	664.016
20.8	693.333		20.8	664.107
20.82	750		20.82	664.203
20.84	656.667		20.84	664.303
20.86	833.333		20.86	664.408
20.88	700		20.88	664.518
20.9	646.667		20.9	664.632
20.92	763.333		20.92	664.751
20.94	776.667		20.94	664.874
20.96	773.333		20.96	665.002
20.98	670		20.98	665.135
21	810		21	665.273
21.02	753.333		21.02	665.415
21.04	676.667		21.04	665.562
21.06	746.667		21.06	665.714
21.08	780		21.08	665.871
21.1	706.667		21.1	666.032
21.12	723.333		21.12	666.199
21.14	786.667		21.14	666.37
21.16	733.333		21.16	666.546
21.18	700		21.18	666.727
21.2	726.667		21.2	666.912
21.22	723.333		21.22	667.103
21.24	760		21.24	667.299
21.26	783.333		21.26	667.499
21.28	746.667		21.28	667.705
21.3	780		21.3	667.916
21.32	800		21.32	668.132
21.34	856.667		21.34	668.352
21.36	793.333		21.36	668.578
21.38	773.333		21.38	668.809
21.4	873.333		21.4	669.046
21.42	823.333		21.42	669.287
21.44	713.333		21.44	669.534
21.46	740		21.46	669.785
21.48	783.333		21.48	670.043
21.5	770		21.5	670.305
21.52	753.333		21.52	670.573
21.54	710		21.54	670.846
21.56	690		21.56	671.124
21.58	746.667		21.58	671.408
21.6	686.667		21.6	671.697
21.62	670		21.62	671.992
21.64	716.667		21.64	672.292
21.66	606.667		21.66	672.597
21.68	713.333		21.68	672.908
21.7	690		21.7	673.225
21.72	743.333		21.72	673.547
21.74	780		21.74	673.875
21.76	660		21.76	674.209
21.78	763.333		21.78	674.548
21.8	736.667		21.8	674.893
21.82	756.667		21.82	675.244
21.84	753.333		21.84	675.601
21.86	650		21.86	675.963
21.88	660		21.88	676.331
21.9	746.667		21.9	676.705
21.92	680		21.92	677.085
21.94	680		21.94	677.471
21.96	643.333		21.96	677.863
21.98	753.333		21.98	678.261
22	793.333		22	678.665
22.02	820		22.02	679.075
22.04	713.333		22.04	679.491
22.06	776.667		22.06	679.913
22.08	733.333		22.08	680.341
22.1	730		22.1	680.776
22.12	663.333		22.12	681.217
22.14	756.667		22.14	681.664
22.16	813.333		22.16	682.117
22.18	766.667		22.18	682.577
22.2	780		22.2	683.043
22.22	693.333		22.22	683.515
22.24	740		22.24	683.994
22.26	746.667		22.26	684.479
22.28	670		22.28	684.971
22.3	766.667		22.3	685.469
22.32	696.667		22.32	685.974
22.34	690		22.34	686.486
22.36	686.667		22.36	687.004
22.38	726.667		22.38	687.529
22.4	666.667		22.4	688.06
22.42	843.333		22.42	688.598
22.44	710		22.44	689.143
22.46	720		22.46	689.695
22.48	640		22.48	690.254
22.5	606.667		22.5	690.819
22.52	740		22.52	691.391
22.54	810		22.54	691.971
22.56	730		22.56	692.557
22.58	716.667		22.58	693.15
22.6	720		22.6	693.75
22.62	700		22.62	694.358
22.64	723.333		22.64	694.972
22.66	766.667		22.66	695.594
22.68	800		22.68	696.222
22.7	690		22.7	696.858
22.72	660		22.72	697.501
22.74	806.667		22.74	698.152
22.76	616.667		22.76	698.809
22.78	623.333		22.78	699.474
22.8	743.333		22.8	700.147
22.82	743.333		22.82	700.826
22.84	703.333		22.84	701.513
22.86	630		22.86	702.208
22.88	683.333		22.88	702.91
22.9	610		22.9	703.619
22.92	716.667		22.92	704.336
22.94	640		22.94	705.061
22.96	606.667		22.96	705.793
22.98	730		22.98	706.532
23	696.667		23	707.28
23.02	736.667		23.02	708.035
23.04	710		23.04	708.798
23.06	720		23.06	709.568
23.08	696.667		23.08	710.346
23.1	696.667		23.1	711.132
23.12	606.667		23.12	711.926
23.14	720		23.14	712.728
23.16	676.667		23.16	713.537
23.18	663.333		23.18	714.354
23.2	783.333		23.2	715.18
23.22	686.667		23.22	716.013
23.24	746.667		23.24	716.854
23.26	646.667		23.26	717.703
23.28	816.667		23.28	718.56
23.3	660		23.3	719.425
23.32	713.333		23.32	720.298
23.34	603.333		23.34	721.179
23.36	606.667		23.36	722.069
23.38	753.333		23.38	722.966
23.4	670		23.4	723.872
23.42	783.333		23.42	724.785
23.44	776.667		23.44	725.707
23.46	693.333		23.46	726.637
23.48	680		23.48	727.575
23.5	690		23.5	728.521
23.52	776.667		23.52	729.476
23.54	703.333		23.54	730.439
23.56	773.333		23.56	731.41
23.58	726.667		23.58	732.389
23.6	753.333		23.6	733.376
23.62	716.667		23.62	734.372
23.64	773.333		23.64	735.376
23.66	680		23.66	736.389
23.68	740		23.68	737.409
23.7	773.333		23.7	738.438
23.72	710		23.72	739.476
23.74	766.667		23.74	740.521
23.76	790		23.76	741.575
23.78	746.667		23.78	742.638
23.8	826.667		23.8	743.708
23.82	723.333		23.82	744.787
23.84	810		23.84	745.875
23.86	823.333		23.86	746.97
23.88	690		23.88	748.074
23.9	673.333		23.9	749.187
23.92	756.667		23.92	750.307
23.94	763.333		23.94	751.436
23.96	760		23.96	752.574
23.98	750		23.98	753.719
24	743.333		24	754.873
24.02	846.667		24.02	756.035
24.04	773.333		24.04	757.206
24.06	786.667		24.06	758.385
24.08	843.333		24.08	759.572
24.1	770		24.1	760.767
24.12	816.667		24.12	761.97
24.14	860		24.14	763.182
24.16	750		24.16	764.402
24.18	746.667		24.18	765.63
24.2	883.333		24.2	766.866
24.22	756.667		24.22	768.11
24.24	770		24.24	769.362
24.26	843.333		24.26	770.622
24.28	763.333		24.28	771.891
24.3	783.333		24.3	773.167
24.32	783.333		24.32	774.451
24.34	773.333		24.34	775.743
24.36	840		24.36	777.043
24.38	880		24.38	778.351
24.4	850		24.4	779.667
24.42	850		24.42	780.99
24.44	920		24.44	782.321
24.46	936.667		24.46	783.66
24.48	873.333		24.48	785.006
24.5	863.333		24.5	786.36
24.52	786.667		24.52	787.722
24.54	873.333		24.54	789.09
24.56	910		24.56	790.467
24.58	1053.33		24.58	791.85
24.6	896.667		24.6	793.241
24.62	936.667		24.62	794.639
24.64	860		24.64	796.044
24.66	930		24.66	797.456
24.68	1063.33		24.68	798.875
24.7	1043.33		24.7	800.301
24.72	1026.67		24.72	801.733
24.74	1020		24.74	803.173
24.76	1023.33		24.76	804.619
24.78	1153.33		24.78	806.071
24.8	1003.33		24.8	807.53
24.82	1026.67		24.82	808.995
24.84	986.667		24.84	810.467
24.86	1050		24.86	811.945
24.88	983.333		24.88	813.428
24.9	1113.33		24.9	814.918
24.92	1103.33		24.92	816.413
24.94	1010		24.94	817.915
24.96	1020		24.96	819.421
24.98	1090		24.98	820.934
25	1103.33		25	822.451
25.02	1016.67		25.02	823.974
25.04	1046.67		25.04	825.502
25.06	966.667		25.06	827.035
25.08	983.333		25.08	828.572
25.1	1070		25.1	830.114
25.12	923.333		25.12	831.661
25.14	866.667		25.14	833.212
25.16	966.667		25.16	834.767
25.18	1063.33		25.18	836.326
25.2	960		25.2	837.889
25.22	933.333		25.22	839.456
25.24	1006.67		25.24	841.027
25.26	1150		25.26	842.6
25.28	1116.67		25.28	844.177
25.3	926.667		25.3	845.757
25.32	930		25.32	847.339
25.34	926.667		25.34	848.924
25.36	840		25.36	850.512
25.38	856.667		25.38	852.102
25.4	853.333		25.4	853.693
25.42	983.333		25.42	855.287
25.44	953.333		25.44	856.881
25.46	1020		25.46	858.478
25.48	783.333		25.48	860.075
25.5	990		25.5	861.673
25.52	896.667		25.52	863.272
25.54	1010		25.54	864.871
25.56	946.667		25.56	866.47
25.58	970		25.58	868.07
25.6	980		25.6	869.668
25.62	923.333		25.62	871.266
25.64	1030		25.64	872.864
25.66	963.333		25.66	874.46
25.68	1170		25.68	876.054
25.7	926.667		25.7	877.647
25.72	893.333		25.72	879.238
25.74	993.333		25.74	880.826
25.76	953.333		25.76	882.412
25.78	970		25.78	883.995
25.8	1003.33		25.8	885.574
25.82	943.333		25.82	887.15
25.84	850		25.84	888.722
25.86	936.667		25.86	890.29
25.88	1006.67		25.88	891.854
25.9	886.667		25.9	893.413
25.92	870		25.92	894.966
25.94	966.667		25.94	896.514
25.96	943.333		25.96	898.056
25.98	900		25.98	899.592
26	936.667		26	901.121
26.02	830		26.02	902.644
26.04	913.333		26.04	904.159
26.06	950		26.06	905.666
26.08	923.333		26.08	907.166
26.1	890		26.1	908.657
26.12	890		26.12	910.139
26.14	1020		26.14	911.612
26.16	896.667		26.16	913.076
26.18	1013.33		26.18	914.53
26.2	970		26.2	915.973
26.22	906.667		26.22	917.406
26.24	850		26.24	918.827
26.26	896.667		26.26	920.237
26.28	996.667		26.28	921.635
26.3	1013.33		26.3	923.021
26.32	936.667		26.32	924.394
26.34	1093.33		26.34	925.754
26.36	906.667		26.36	927.1
26.38	993.333		26.38	928.433
26.4	826.667		26.4	929.751
26.42	923.333		26.42	931.054
26.44	873.333		26.44	932.342
26.46	960		26.46	933.615
26.48	930		26.48	934.871
26.5	910		26.5	936.111
26.52	826.667		26.52	937.334
26.54	966.667		26.54	938.54
26.56	876.667		26.56	939.727
26.58	820		26.58	940.897
26.6	946.667		26.6	942.049
26.62	983.333		26.62	943.181
26.64	866.667		26.64	944.294
26.66	986.667		26.66	945.387
26.68	953.333		26.68	946.46
26.7	876.667		26.7	947.512
26.72	916.667		26.72	948.543
26.74	823.333		26.74	949.553
26.76	960		26.76	950.541
26.78	906.667		26.78	951.507
26.8	1013.33		26.8	952.451
26.82	850		26.82	953.371
26.84	970		26.84	954.268
26.86	856.667		26.86	955.141
26.88	870		26.88	955.99
26.9	880		26.9	956.815
26.92	883.333		26.92	957.614
26.94	866.667		26.94	958.389
26.96	866.667		26.96	959.138
26.98	866.667		26.98	959.861
27	820		27	960.558
27.02	1080		27.02	961.228
27.04	946.667		27.04	961.872
27.06	816.667		27.06	962.488
27.08	810		27.08	963.077
27.1	893.333		27.1	963.638
27.12	890		27.12	964.172
27.14	936.667		27.14	964.676
27.16	920		27.16	965.153
27.18	846.667		27.18	965.6
27.2	853.333		27.2	966.018
27.22	926.667		27.22	966.408
27.24	880		27.24	966.767
27.26	926.667		27.26	967.097
27.28	980		27.28	967.397
27.3	986.667		27.3	967.666
27.32	860		27.32	967.906
27.34	946.667		27.34	968.115
27.36	990		27.36	968.293
27.38	1013.33		27.38	968.44
27.4	963.333		27.4	968.557
27.42	1043.33		27.42	968.642
27.44	1036.67		27.44	968.697
27.46	1030		27.46	968.72
27.48	1016.67		27.48	968.712
27.5	1053.33		27.5	968.672
27.52	1190		27.52	968.601
27.54	1030		27.54	968.498
27.56	976.667		27.56	968.353
27.58	1220		27.58	967.843
27.6	1046.67		27.6	966.822
27.62	1026.67		27.62	965.298
27.64	1083.33		27.64	963.223
27.66	1196.67		27.66	960.446
27.68	980		27.68	956.981
27.7	1083.33		27.7	952.858
27.72	1136.67		27.72	948.113
27.74	1003.33		27.74	942.785
27.76	1033.33		27.76	936.917
27.78	1043.33		27.78	930.553
27.8	1010		27.8	923.743
27.82	883.333		27.82	916.533
27.84	933.333		27.84	908.973
27.86	956.667		27.86	901.111
27.88	936.667		27.88	892.994
27.9	920		27.9	884.668
27.92	906.667		27.92	876.175
27.94	850		27.94	867.556
27.96	833.333		27.96	858.852
27.98	813.333		27.98	850.096
28	840		28	841.322
28.02	900		28.02	832.56
28.04	826.667		28.04	823.837
28.06	723.333		28.06	815.177
28.08	730		28.08	806.602
28.1	783.333		28.1	798.13
28.12	830		28.12	789.778
28.14	760		28.14	781.56
28.16	783.333		28.16	773.489
28.18	806.667		28.18	765.574
28.2	783.333		28.2	757.824
28.22	783.333		28.22	750.245
28.24	813.333		28.24	742.844
28.26	706.667		28.26	735.624
28.28	770		28.28	728.587
28.3	760		28.3	721.737
28.32	670		28.32	715.073
28.34	710		28.34	708.596
28.36	716.667		28.36	702.306
28.38	733.333		28.38	696.201
28.4	706.667		28.4	690.279
28.42	716.667		28.42	684.538
28.44	660		28.44	678.976
28.46	726.667		28.46	673.59
28.48	743.333		28.48	668.377
28.5	660		28.5	663.333
28.52	630		28.52	658.454
28.54	656.667		28.54	653.737
28.56	613.333		28.56	649.178
28.58	700		28.58	644.772
28.6	586.667		28.6	640.517
28.62	660		28.62	636.407
28.64	630		28.64	632.438
28.66	700		28.66	628.606
28.68	606.667		28.68	624.908
28.7	623.333		28.7	621.338
28.72	636.667		28.72	617.892
28.74	646.667		28.74	614.567
28.76	540		28.76	611.359
28.78	660		28.78	608.263
28.8	656.667		28.8	605.275
28.82	553.333		28.82	602.391
28.84	603.333		28.84	599.609
28.86	536.667		28.86	596.923
28.88	606.667		28.88	594.33
28.9	533.333		28.9	591.827
28.92	666.667		28.92	589.41
28.94	673.333		28.94	587.076
28.96	573.333		28.96	584.822
28.98	516.667		28.98	582.643
29	666.667		29	580.538
29.02	533.333		29.02	578.503
29.04	596.667		29.04	576.535
29.06	610		29.06	574.632
29.08	586.667		29.08	572.79
29.1	523.333		29.1	571.008
29.12	593.333		29.12	569.282
29.14	666.667		29.14	567.611
29.16	503.333		29.16	565.991
29.18	493.333		29.18	564.421
29.2	573.333		29.2	562.898
29.22	540		29.22	561.421
29.24	580		29.24	559.987
29.26	576.667		29.26	558.595
29.28	500		29.28	557.243
29.3	560		29.3	555.928
29.32	523.333		29.32	554.65
29.34	540		29.34	553.407
29.36	593.333		29.36	552.198
29.38	540		29.38	551.02
29.4	526.667		29.4	549.873
29.42	526.667		29.42	548.754
29.44	513.333		29.44	547.664
29.46	520		29.46	546.601
29.48	503.333		29.48	545.564
29.5	526.667		29.5	544.551
29.52	540		29.52	543.561
29.54	596.667		29.54	542.595
29.56	506.667		29.56	541.65
29.58	520		29.58	540.725
29.6	516.667		29.6	539.821
29.62	616.667		29.62	538.936
29.64	500		29.64	538.07
29.66	503.333		29.66	537.221
29.68	556.667		29.68	536.389
29.7	400		29.7	535.574
29.72	446.667		29.72	534.774
29.74	493.333		29.74	533.989
29.76	560		29.76	533.219
29.78	456.667		29.78	532.463
29.8	513.333		29.8	531.72
29.82	510		29.82	530.991
29.84	523.333		29.84	530.274
29.86	496.667		29.86	529.569
29.88	580		29.88	528.876
29.9	470		29.9	528.193
29.92	496.667		29.92	527.522
29.94	450		29.94	526.861
29.96	583.333		29.96	526.21
29.98	460		29.98	525.569
30	496.667		30	524.937
30.02	546.667		30.02	524.315
30.04	553.333		30.04	523.701
30.06	493.333		30.06	523.095
30.08	576.667		30.08	522.498
30.1	446.667		30.1	521.908
30.12	543.333		30.12	521.326
30.14	506.667		30.14	520.751
30.16	503.333		30.16	520.184
30.18	550		30.18	519.623
30.2	546.667		30.2	519.069
30.22	403.333		30.22	518.521
30.24	550		30.24	517.98
30.26	516.667		30.26	517.444
30.28	576.667		30.28	516.914
30.3	516.667		30.3	516.39
30.32	476.667		30.32	515.87
30.34	506.667		30.34	515.357
30.36	446.667		30.36	514.848
30.38	466.667		30.38	514.344
30.4	476.667		30.4	513.844
30.42	496.667		30.42	513.349
30.44	463.333		30.44	512.858
30.46	413.333		30.46	512.372
30.48	503.333		30.48	511.889
30.5	463.333		30.5	511.411
30.52	516.667		30.52	510.936
30.54	496.667		30.54	510.464
30.56	470		30.56	509.997
30.58	526.667		30.58	509.532
30.6	483.333		30.6	509.071
30.62	533.333		30.62	508.612
30.64	576.667		30.64	508.157
30.66	486.667		30.66	507.704
30.68	503.333		30.68	507.255
30.7	580		30.7	506.807
30.72	426.667		30.72	506.363
30.74	513.333		30.74	505.92
30.76	463.333		30.76	505.48
30.78	490		30.78	505.042
30.8	433.333		30.8	504.607
30.82	436.667		30.82	504.173
30.84	490		30.84	503.741
30.86	383.333		30.86	503.311
30.88	493.333		30.88	502.883
30.9	560		30.9	502.456
30.92	460		30.92	502.031
30.94	550		30.94	501.608
30.96	490		30.96	501.186
30.98	566.667		30.98	500.765
31	520		31	500.346
31.02	506.667		31.02	499.927
31.04	533.333		31.04	499.51
31.06	513.333		31.06	499.094
31.08	496.667		31.08	498.679
31.1	610		31.1	498.265
31.12	473.333		31.12	497.852
31.14	526.667		31.14	497.439
31.16	526.667		31.16	497.027
31.18	563.333		31.18	496.616
31.2	473.333		31.2	496.206
31.22	570		31.22	495.796
31.24	543.333		31.24	495.387
31.26	533.333		31.26	494.978
31.28	510		31.28	494.569
31.3	460		31.3	494.161
31.32	583.333		31.32	493.754
31.34	546.667		31.34	493.346
31.36	516.667		31.36	492.939
31.38	473.333		31.38	492.532
31.4	463.333		31.4	492.125
31.42	553.333		31.42	491.719
31.44	460		31.44	491.312
31.46	483.333		31.46	490.906
31.48	480		31.48	490.499
31.5	430		31.5	490.092
31.52	523.333		31.52	489.686
31.54	476.667		31.54	489.279
31.56	523.333		31.56	488.872
31.58	440		31.58	488.464
31.6	523.333		31.6	488.042
31.62	566.667		31.62	487.601
31.64	490		31.64	487.141
31.66	476.667		31.66	486.663
31.68	483.333		31.68	486.159
31.7	506.667		31.7	485.628
31.72	473.333		31.72	485.07
31.74	486.667		31.74	484.487
31.76	513.333		31.76	483.878
31.78	506.667		31.78	483.245
31.8	423.333		31.8	482.588
31.82	416.667		31.82	481.908
31.84	453.333		31.84	481.207
31.86	433.333		31.86	480.486
31.88	410		31.88	479.746
31.9	443.333		31.9	478.987
31.92	443.333		31.92	478.212
31.94	463.333		31.94	477.421
31.96	390		31.96	476.616
31.98	460		31.98	475.798
32	473.333		32	474.968
32.02	523.333		32.02	474.128
32.04	496.667		32.04	473.278
32.06	426.667		32.06	472.421
32.08	410		32.08	471.556
32.1	416.667		32.1	470.686
32.12	426.667		32.12	469.811
32.14	426.667		32.14	468.932
32.16	460		32.16	468.051
32.18	426.667		32.18	467.168
32.2	446.667		32.2	466.284
32.22	410		32.22	465.4
32.24	446.667		32.24	464.517
32.26	400		32.26	463.635
32.28	456.667		32.28	462.756
32.3	460		32.3	461.879
32.32	430		32.32	461.006
32.34	413.333		32.34	460.137
32.36	430		32.36	459.273
32.38	450		32.38	458.413
32.4	386.667		32.4	457.559
32.42	373.333		32.42	456.711
32.44	443.333		32.44	455.869
32.46	436.667		32.46	455.033
32.48	430		32.48	454.204
32.5	420		32.5	453.382
32.52	413.333		32.52	452.567
32.54	430		32.54	451.759
32.56	460		32.56	450.959
32.58	483.333		32.58	450.166
32.6	403.333		32.6	449.381
32.62	423.333		32.62	448.604
32.64	403.333		32.64	447.835
32.66	510		32.66	447.074
32.68	470		32.68	446.32
32.7	396.667		32.7	445.575
32.72	433.333		32.72	444.837
32.74	383.333		32.74	444.108
32.76	400		32.76	443.386
32.78	446.667		32.78	442.672
32.8	440		32.8	441.966
32.82	506.667		32.82	441.268
32.84	420		32.84	440.577
32.86	390		32.86	439.895
32.88	400		32.88	439.219
32.9	453.333		32.9	438.552
32.92	376.667		32.92	437.891
32.94	426.667		32.94	437.238
32.96	436.667		32.96	436.593
32.98	410		32.98	435.954
33	463.333		33	435.322
33.02	456.667		33.02	434.698
33.04	350		33.04	434.08
33.06	320		33.06	433.469
33.08	390		33.08	432.864
33.1	380		33.1	432.266
33.12	413.333		33.12	431.674
33.14	413.333		33.14	431.089
33.16	366.667		33.16	430.51
33.18	376.667		33.18	429.936
33.2	376.667		33.2	429.369
33.22	416.667		33.22	428.808
33.24	363.333		33.24	428.252
33.26	366.667		33.26	427.702
33.28	383.333		33.28	427.157
33.3	393.333		33.3	426.617
33.32	493.333		33.32	426.083
33.34	376.667		33.34	425.554
33.36	410		33.36	425.03
33.38	443.333		33.38	424.511
33.4	356.667		33.4	423.996
33.42	370		33.42	423.487
33.44	323.333		33.44	422.982
33.46	376.667		33.46	422.481
33.48	453.333		33.48	421.985
33.5	426.667		33.5	421.493
33.52	376.667		33.52	421.005
33.54	430		33.54	420.521
33.56	393.333		33.56	420.041
33.58	350		33.58	419.565
33.6	396.667		33.6	419.093
33.62	343.333		33.62	418.624
33.64	343.333		33.64	418.159
33.66	410		33.66	417.698
33.68	356.667		33.68	417.24
33.7	436.667		33.7	416.785
33.72	380		33.72	416.333
33.74	413.333		33.74	415.885
33.76	366.667		33.76	415.44
33.78	393.333		33.78	414.997
33.8	390		33.8	414.558
33.82	443.333		33.82	414.121
33.84	426.667		33.84	413.688
33.86	436.667		33.86	413.257
33.88	336.667		33.88	412.828
33.9	393.333		33.9	412.402
33.92	386.667		33.92	411.979
33.94	316.667		33.94	411.558
33.96	366.667		33.96	411.139
33.98	406.667		33.98	410.723
34	370		34	410.309
34.02	346.667		34.02	409.897
34.04	343.333		34.04	409.487
34.06	343.333		34.06	409.079
34.08	333.333		34.08	408.674
34.1	313.333		34.1	408.27
34.12	356.667		34.12	407.868
34.14	390		34.14	407.468
34.16	353.333		34.16	407.07
34.18	366.667		34.18	406.674
34.2	406.667		34.2	406.279
34.22	426.667		34.22	405.886
34.24	386.667		34.24	405.495
34.26	400		34.26	405.105
34.28	360		34.28	404.717
34.3	303.333		34.3	404.33
34.32	383.333		34.32	403.945
34.34	370		34.34	403.561
34.36	336.667		34.36	403.178
34.38	423.333		34.38	402.797
34.4	423.333		34.4	402.418
34.42	410		34.42	402.039
34.44	386.667		34.44	401.662
34.46	370		34.46	401.286
34.48	323.333		34.48	400.912
34.5	350		34.5	400.538
34.52	383.333		34.52	400.166
34.54	316.667		34.54	399.795
34.56	350		34.56	399.425
34.58	350		34.58	399.056
34.6	346.667		34.6	398.688
34.62	330		34.62	398.321
34.64	326.667		34.64	397.955
34.66	400		34.66	397.59
34.68	366.667		34.68	397.226
34.7	370		34.7	396.863
34.72	340		34.72	396.501
34.74	346.667		34.74	396.14
34.76	326.667		34.76	395.78
34.78	363.333		34.78	395.42
34.8	390		34.8	395.062
34.82	343.333		34.82	394.704
34.84	323.333		34.84	394.347
34.86	320		34.86	393.991
34.88	406.667		34.88	393.636
34.9	326.667		34.9	393.281
34.92	310		34.92	392.928
34.94	366.667		34.94	392.575
34.96	313.333		34.96	392.223
34.98	356.667		34.98	391.871
35	356.667		35	391.52
35.02	323.333		35.02	391.17
35.04	306.667		35.04	390.821
35.06	353.333		35.06	390.472
35.08	380		35.08	390.124
35.1	260		35.1	389.777
35.12	383.333		35.12	389.43
35.14	296.667		35.14	389.084
35.16	326.667		35.16	388.738
35.18	346.667		35.18	388.393
35.2	303.333		35.2	388.049
35.22	330		35.22	387.705
35.24	370		35.24	387.362
35.26	330		35.26	387.02
35.28	383.333		35.28	386.678
35.3	343.333		35.3	386.336
35.32	313.333		35.32	385.995
35.34	326.667		35.34	385.655
35.36	286.667		35.36	385.315
35.38	326.667		35.38	384.976
35.4	296.667		35.4	384.637
35.42	370		35.42	384.299
35.44	343.333		35.44	383.961
35.46	383.333		35.46	383.624
35.48	313.333		35.48	383.287
35.5	380		35.5	382.951
35.52	373.333		35.52	382.615
35.54	356.667		35.54	382.279
35.56	333.333		35.56	381.945
35.58	343.333		35.58	381.61
35.6	383.333		35.6	381.276
35.62	306.667		35.62	380.943
35.64	280		35.64	380.61
35.66	273.333		35.66	380.277
35.68	320		35.68	379.945
35.7	356.667		35.7	379.613
35.72	346.667		35.72	379.282
35.74	336.667		35.74	378.951
35.76	376.667		35.76	378.62
35.78	343.333		35.78	378.29
35.8	350		35.8	377.96
35.82	330		35.82	377.631
35.84	293.333		35.84	377.302
35.86	353.333		35.86	376.974
35.88	326.667		35.88	376.646
35.9	356.667		35.9	376.318
35.92	350		35.92	375.991
35.94	346.667		35.94	375.664
35.96	333.333		35.96	375.337
35.98	326.667		35.98	375.011
36	330		36	374.685
36.02	306.667		36.02	374.359
36.04	380		36.04	374.034
36.06	333.333		36.06	373.709
36.08	283.333		36.08	373.385
36.1	313.333		36.1	373.061
36.12	306.667		36.12	372.737
36.14	376.667		36.14	372.414
36.16	353.333		36.16	372.091
36.18	370		36.18	371.768
36.2	366.667		36.2	371.446
36.22	363.333		36.22	371.123
36.24	370		36.24	370.802
36.26	340		36.26	370.48
36.28	330		36.28	370.159
36.3	326.667		36.3	369.838
36.32	306.667		36.32	369.518
36.34	316.667		36.34	369.198
36.36	303.333		36.36	368.878
36.38	346.667		36.38	368.558
36.4	333.333		36.4	368.239
36.42	350		36.42	367.92
36.44	300		36.44	367.602
36.46	296.667		36.46	367.283
36.48	333.333		36.48	366.965
36.5	313.333		36.5	366.648
36.52	290		36.52	366.33
36.54	376.667		36.54	366.013
36.56	316.667		36.56	365.696
36.58	310		36.58	365.38
36.6	290		36.6	365.064
36.62	330		36.62	364.748
36.64	313.333		36.64	364.432
36.66	266.667		36.66	364.117
36.68	353.333		36.68	363.801
36.7	270		36.7	363.487
36.72	323.333		36.72	363.172
36.74	330		36.74	362.858
36.76	340		36.76	362.544
36.78	363.333		36.78	362.23
36.8	363.333		36.8	361.917
36.82	320		36.82	361.603
36.84	360		36.84	361.29
36.86	406.667		36.86	360.978
36.88	386.667		36.88	360.665
36.9	333.333		36.9	360.353
36.92	326.667		36.92	360.041
36.94	330		36.94	359.73
36.96	240		36.96	359.418
36.98	300		36.98	359.107
37	323.333		37	358.797
37.02	326.667		37.02	358.486
37.04	353.333		37.04	358.176
37.06	326.667		37.06	357.866
37.08	363.333		37.08	357.556
37.1	313.333		37.1	357.246
37.12	356.667		37.12	356.937
37.14	350		37.14	356.628
37.16	293.333		37.16	356.319
37.18	286.667		37.18	356.011
37.2	343.333		37.2	355.702
37.22	330		37.22	355.394
37.24	300		37.24	355.086
37.26	310		37.26	354.779
37.28	356.667		37.28	354.471
37.3	386.667		37.3	354.164
37.32	353.333		37.32	353.858
37.34	343.333		37.34	353.551
37.36	260		37.36	353.245
37.38	306.667		37.38	352.938
37.4	330		37.4	352.633
37.42	280		37.42	352.327
37.44	343.333		37.44	352.022
37.46	313.333		37.46	351.716
37.48	290		37.48	351.411
37.5	333.333		37.5	351.107
37.52	383.333		37.52	350.802
37.54	290		37.54	350.498
37.56	283.333		37.56	350.194
37.58	266.667		37.58	349.89
37.6	436.667		37.6	349.587
37.62	280		37.62	349.284
37.64	290		37.64	348.98
37.66	376.667		37.66	348.678
37.68	340		37.68	348.375
37.7	316.667		37.7	348.073
37.72	310		37.72	347.771
37.74	276.667		37.74	347.469
37.76	260		37.76	347.167
37.78	320		37.78	346.866
37.8	326.667		37.8	346.564
37.82	306.667		37.82	346.263
37.84	366.667		37.84	345.963
37.86	256.667		37.86	345.662
37.88	283.333		37.88	345.362
37.9	300		37.9	345.062
37.92	273.333		37.92	344.762
37.94	290		37.94	344.462
37.96	303.333		37.96	344.163
37.98	280		37.98	343.864
38	360		38	343.565
38.02	326.667		38.02	343.266
38.04	296.667		38.04	342.968
38.06	290		38.06	342.669
38.08	260		38.08	342.371
38.1	293.333		38.1	342.073
38.12	266.667		38.12	341.776
38.14	400		38.14	341.478
38.16	293.333		38.16	341.181
38.18	320		38.18	340.884
38.2	290		38.2	340.588
38.22	273.333		38.22	340.291
38.24	286.667		38.24	339.995
38.26	280		38.26	339.699
38.28	260		38.28	339.403
38.3	353.333		38.3	339.107
38.32	280		38.32	338.812
38.34	260		38.34	338.517
38.36	310		38.36	338.222
38.38	283.333		38.38	337.927
38.4	300		38.4	337.633
38.42	306.667		38.42	337.339
38.44	326.667		38.44	337.045
38.46	310		38.46	336.751
38.48	286.667		38.48	336.457
38.5	266.667		38.5	336.164
38.52	316.667		38.52	335.871
38.54	240		38.54	335.578
38.56	373.333		38.56	335.285
38.58	293.333		38.58	334.993
38.6	360		38.6	334.7
38.62	300		38.62	334.408
38.64	320		38.64	334.116
38.66	300		38.66	333.825
38.68	316.667		38.68	333.534
38.7	306.667		38.7	333.242
38.72	340		38.72	332.951
38.74	316.667		38.74	332.661
38.76	323.333		38.76	332.37
38.78	283.333		38.78	332.08
38.8	266.667		38.8	331.79
38.82	250		38.82	331.5
38.84	310		38.84	331.211
38.86	336.667		38.86	330.921
38.88	310		38.88	330.632
38.9	243.333		38.9	330.343
38.92	280		38.92	330.054
38.94	306.667		38.94	329.766
38.96	286.667		38.96	329.478
38.98	286.667		38.98	329.19
39	276.667		39	328.902
39.02	333.333		39.02	328.614
39.04	293.333		39.04	328.327
39.06	263.333		39.06	328.04
39.08	326.667		39.08	327.753
39.1	253.333		39.1	327.466
39.12	290		39.12	327.18
39.14	283.333		39.14	326.893
39.16	296.667		39.16	326.607
39.18	266.667		39.18	326.321
39.2	303.333		39.2	326.036
39.22	270		39.22	325.751
39.24	360		39.24	325.465
39.26	250		39.26	325.18
39.28	316.667		39.28	324.896
39.3	306.667		39.3	324.611
39.32	306.667		39.32	324.327
39.34	266.667		39.34	324.043
39.36	326.667		39.36	323.759
39.38	296.667		39.38	323.476
39.4	303.333		39.4	323.192
39.42	293.333		39.42	322.909
39.44	276.667		39.44	322.626
39.46	326.667		39.46	322.344
39.48	280		39.48	322.061
39.5	263.333		39.5	321.779
39.52	286.667		39.52	321.497
39.54	246.667		39.54	321.216
39.56	280		39.56	320.934
39.58	326.667		39.58	320.653
39.6	280		39.6	320.372
39.62	253.333		39.62	320.091
39.64	286.667		39.64	319.81
39.66	290		39.66	319.53
39.68	303.333		39.68	319.25
39.7	300		39.7	318.97
39.72	320		39.72	318.69
39.74	360		39.74	318.411
39.76	260		39.76	318.132
39.78	286.667		39.78	317.853
39.8	330		39.8	317.574
39.82	300		39.82	317.295
39.84	316.667		39.84	317.017
39.86	300		39.86	316.739
39.88	276.667		39.88	316.461
39.9	326.667		39.9	316.184
39.92	286.667		39.92	315.906
39.94	270		39.94	315.629
39.96	300		39.96	315.352
39.98	266.667		39.98	315.076
40	283.333		40	314.799
40.02	276.667		40.02	314.523
40.04	343.333		40.04	314.247
40.06	233.333		40.06	313.971
40.08	250		40.08	313.696
40.1	290		40.1	313.421
40.12	320		40.12	313.146
40.14	293.333		40.14	312.871
40.16	290		40.16	312.596
40.18	290		40.18	312.322
40.2	340		40.2	312.048
40.22	286.667		40.22	311.774
40.24	263.333		40.24	311.501
40.26	230		40.26	311.227
40.28	263.333		40.28	310.954
40.3	263.333		40.3	310.681
40.32	343.333		40.32	310.409
40.34	280		40.34	310.136
40.36	296.667		40.36	309.864
40.38	270		40.38	309.592
40.4	296.667		40.4	309.321
40.42	273.333		40.42	309.049
40.44	233.333		40.44	308.778
40.46	260		40.46	308.507
40.48	286.667		40.48	308.236
40.5	283.333		40.5	307.966
40.52	290		40.52	307.696
40.54	260		40.54	307.426
40.56	323.333		40.56	307.156
40.58	240		40.58	306.887
40.6	316.667		40.6	306.617
40.62	276.667		40.62	306.348
40.64	230		40.64	306.08
40.66	256.667		40.66	305.811
40.68	273.333		40.68	305.543
40.7	323.333		40.7	305.275
40.72	283.333		40.72	305.007
40.74	250		40.74	304.74
40.76	306.667		40.76	304.473
40.78	256.667		40.78	304.206
40.8	273.333		40.8	303.939
40.82	313.333		40.82	303.672
40.84	290		40.84	303.406
40.86	280		40.86	303.14
40.88	280		40.88	302.874
40.9	286.667		40.9	302.609
40.92	253.333		40.92	302.344
40.94	240		40.94	302.079
40.96	253.333		40.96	301.814
40.98	300		40.98	301.549
41	216.667		41	301.285
41.02	286.667		41.02	301.021
41.04	340		41.04	300.757
41.06	280		41.06	300.494
41.08	296.667		41.08	300.231
41.1	233.333		41.1	299.968
41.12	286.667		41.12	299.705
41.14	296.667		41.14	299.443
41.16	290		41.16	299.18
41.18	273.333		41.18	298.918
41.2	276.667		41.2	298.657
41.22	283.333		41.22	298.395
41.24	280		41.24	298.134
41.26	226.667		41.26	297.873
41.28	273.333		41.28	297.613
41.3	300		41.3	297.352
41.32	283.333		41.32	297.092
41.34	320		41.34	296.832
41.36	283.333		41.36	296.573
41.38	306.667		41.38	296.313
41.4	280		41.4	296.054
41.42	283.333		41.42	295.795
41.44	290		41.44	295.537
41.46	336.667		41.46	295.279
41.48	250		41.48	295.021
41.5	283.333		41.5	294.763
41.52	230		41.52	294.505
41.54	290		41.54	294.248
41.56	283.333		41.56	293.991
41.58	230		41.58	293.734
41.6	266.667		41.6	293.478
41.62	293.333		41.62	293.222
41.64	276.667		41.64	292.966
41.66	253.333		41.66	292.71
41.68	263.333		41.68	292.455
41.7	283.333		41.7	292.2
41.72	320		41.72	291.945
41.74	230		41.74	291.69
41.76	346.667		41.76	291.436
41.78	296.667		41.78	291.182
41.8	303.333		41.8	290.928
41.82	243.333		41.82	290.675
41.84	300		41.84	290.422
41.86	213.333		41.86	290.169
41.88	263.333		41.88	289.916
41.9	320		41.9	289.664
41.92	226.667		41.92	289.412
41.94	336.667		41.94	289.16
41.96	226.667		41.96	288.908
41.98	263.333		41.98	288.657
42	306.667		42	288.406
42.02	286.667		42.02	288.155
42.04	263.333		42.04	287.905
42.06	313.333		42.06	287.655
42.08	223.333		42.08	287.405
42.1	216.667		42.1	287.155
42.12	226.667		42.12	286.906
42.14	293.333		42.14	286.657
42.16	306.667		42.16	286.408
42.18	296.667		42.18	286.159
42.2	346.667		42.2	285.911
42.22	260		42.22	285.663
42.24	286.667		42.24	285.416
42.26	283.333		42.26	285.168
42.28	323.333		42.28	284.921
42.3	280		42.3	284.674
42.32	243.333		42.32	284.428
42.34	296.667		42.34	284.182
42.36	323.333		42.36	283.936
42.38	283.333		42.38	283.69
42.4	303.333		42.4	283.445
42.42	256.667		42.42	283.199
42.44	210		42.44	282.955
42.46	310		42.46	282.71
42.48	236.667		42.48	282.466
42.5	270		42.5	282.222
42.52	343.333		42.52	281.978
42.54	233.333		42.54	281.735
42.56	313.333		42.56	281.492
42.58	260		42.58	281.249
42.6	280		42.6	281.007
42.62	283.333		42.62	280.764
42.64	290		42.64	280.522
42.66	320		42.66	280.281
42.68	230		42.68	280.039
42.7	330		42.7	279.798
42.72	296.667		42.72	279.558
42.74	273.333		42.74	279.317
42.76	280		42.76	279.077
42.78	270		42.78	278.837
42.8	280		42.8	278.598
42.82	273.333		42.82	278.358
42.84	343.333		42.84	278.119
42.86	316.667		42.86	277.881
42.88	260		42.88	277.642
42.9	336.667		42.9	277.404
42.92	286.667		42.92	277.167
42.94	356.667		42.94	276.929
42.96	300		42.96	276.692
42.98	306.667		42.98	276.455
43	256.667		43	276.218
43.02	300		43.02	275.982
43.04	243.333		43.04	275.746
43.06	310		43.06	275.511
43.08	326.667		43.08	275.275
43.1	326.667		43.1	275.04
43.12	313.333		43.12	274.805
43.14	323.333		43.14	274.571
43.16	310		43.16	274.337
43.18	353.333		43.18	274.103
43.2	240		43.2	273.869
43.22	353.333		43.22	273.636
43.24	366.667		43.24	273.403
43.26	306.667		43.26	273.171
43.28	286.667		43.28	272.938
43.3	286.667		43.3	272.706
43.32	296.667		43.32	272.475
43.34	306.667		43.34	272.243
43.36	313.333		43.36	272.012
43.38	316.667		43.38	271.781
43.4	310		43.4	271.551
43.42	313.333		43.42	271.321
43.44	293.333		43.44	271.091
43.46	306.667		43.46	270.862
43.48	326.667		43.48	270.632
43.5	256.667		43.5	270.404
43.52	276.667		43.52	270.175
43.54	310		43.54	269.947
43.56	340		43.56	269.719
43.58	323.333		43.58	269.491
43.6	280		43.6	269.264
43.62	233.333		43.62	269.037
43.64	286.667		43.64	268.81
43.66	266.667		43.66	268.584
43.68	283.333		43.68	268.358
43.7	280		43.7	268.132
43.72	256.667		43.72	267.907
43.74	266.667		43.74	267.682
43.76	326.667		43.76	267.457
43.78	303.333		43.78	267.233
43.8	253.333		43.8	267.008
43.82	263.333		43.82	266.785
43.84	250		43.84	266.561
43.86	293.333		43.86	266.338
43.88	273.333		43.88	266.115
43.9	236.667		43.9	265.893
43.92	256.667		43.92	265.671
43.94	273.333		43.94	265.449
43.96	273.333		43.96	265.227
43.98	303.333		43.98	265.006
44	206.667		44	264.785
44.02	236.667		44.02	264.565
44.04	220		44.04	264.345
44.06	276.667		44.06	264.125
44.08	250		44.08	263.905
44.1	233.333		44.1	263.686
44.12	290		44.12	263.467
44.14	223.333		44.14	263.249
44.16	290		44.16	263.03
44.18	246.667		44.18	262.813
44.2	260		44.2	262.595
44.22	210		44.22	262.378
44.24	270		44.24	262.161
44.26	270		44.26	261.944
44.28	280		44.28	261.728
44.3	263.333		44.3	261.512
44.32	220		44.32	261.297
44.34	280		44.34	261.082
44.36	240		44.36	260.867
44.38	283.333		44.38	260.652
44.4	270		44.4	260.438
44.42	323.333		44.42	260.224
44.44	306.667		44.44	260.011
44.46	283.333		44.46	259.798
44.48	270		44.48	259.585
44.5	256.667		44.5	259.372
44.52	226.667		44.52	259.16
44.54	283.333		44.54	258.948
44.56	213.333		44.56	258.737
44.58	280		44.58	258.526
44.6	303.333		44.6	258.315
44.62	266.667		44.62	258.105
44.64	246.667		44.64	257.895
44.66	253.333		44.66	257.685
44.68	270		44.68	257.476
44.7	276.667		44.7	257.267
44.72	243.333		44.72	257.058
44.74	273.333		44.74	256.85
44.76	240		44.76	256.642
44.78	276.667		44.78	256.434
44.8	316.667		44.8	256.227
44.82	243.333		44.82	256.02
44.84	230		44.84	255.813
44.86	313.333		44.86	255.607
44.88	243.333		44.88	255.401
44.9	260		44.9	255.195
44.92	286.667		44.92	254.99
44.94	260		44.94	254.785
44.96	250		44.96	254.581
44.98	210		44.98	254.377
45	286.667		45	254.173
45.02	286.667		45.02	253.97
45.04	236.667		45.04	253.767
45.06	260		45.06	253.564
45.08	296.667		45.08	253.362
45.1	193.333		45.1	253.16
45.12	260		45.12	252.958
45.14	276.667		45.14	252.757
45.16	250		45.16	252.556
45.18	253.333		45.18	252.355
45.2	260		45.2	252.155
45.22	256.667		45.22	251.955
45.24	290		45.24	251.756
45.26	340		45.26	251.556
45.28	276.667		45.28	251.358
45.3	250		45.3	251.159
45.32	243.333		45.32	250.961
45.34	250		45.34	250.763
45.36	260		45.36	250.566
45.38	266.667		45.38	250.369
45.4	266.667		45.4	250.172
45.42	263.333		45.42	249.976
45.44	196.667		45.44	249.78
45.46	226.667		45.46	249.584
45.48	323.333		45.48	249.389
45.5	253.333		45.5	249.194
45.52	283.333		45.52	248.999
45.54	250		45.54	248.805
45.56	260		45.56	248.611
45.58	286.667		45.58	248.417
45.6	300		45.6	248.224
45.62	270		45.62	248.031
45.64	283.333		45.64	247.839
45.66	220		45.66	247.646
45.68	236.667		45.68	247.454
45.7	256.667		45.7	247.263
45.72	240		45.72	247.072
45.74	200		45.74	246.881
45.76	273.333		45.76	246.69
45.78	246.667		45.78	246.5
45.8	266.667		45.8	246.31
45.82	276.667		45.82	246.121
45.84	266.667		45.84	245.932
45.86	236.667		45.86	245.743
45.88	226.667		45.88	245.554
45.9	256.667		45.9	245.366
45.92	246.667		45.92	245.178
45.94	273.333		45.94	244.991
45.96	263.333		45.96	244.804
45.98	256.667		45.98	244.617
46	226.667		46	244.43
46.02	253.333		46.02	244.244
46.04	253.333		46.04	244.059
46.06	296.667		46.06	243.873
46.08	280		46.08	243.688
46.1	236.667		46.1	243.503
46.12	230		46.12	243.319
46.14	253.333		46.14	243.135
46.16	246.667		46.16	242.951
46.18	293.333		46.18	242.767
46.2	306.667		46.2	242.584
46.22	246.667		46.22	242.401
46.24	323.333		46.24	242.219
46.26	270		46.26	242.037
46.28	273.333		46.28	241.855
46.3	263.333		46.3	241.674
46.32	210		46.32	241.492
46.34	266.667		46.34	241.312
46.36	253.333		46.36	241.131
46.38	286.667		46.38	240.951
46.4	263.333		46.4	240.771
46.42	286.667		46.42	240.592
46.44	280		46.44	240.413
46.46	246.667		46.46	240.234
46.48	270		46.48	240.055
46.5	250		46.5	239.877
46.52	220		46.52	239.699
46.54	260		46.54	239.522
46.56	283.333		46.56	239.344
46.58	256.667		46.58	239.168
46.6	260		46.6	238.991
46.62	270		46.62	238.815
46.64	210		46.64	238.639
46.66	273.333		46.66	238.463
46.68	256.667		46.68	238.288
46.7	246.667		46.7	238.113
46.72	193.333		46.72	237.938
46.74	266.667		46.74	237.764
46.76	246.667		46.76	237.59
46.78	306.667		46.78	237.416
46.8	220		46.8	237.243
46.82	226.667		46.82	237.07
46.84	323.333		46.84	236.897
46.86	310		46.86	236.725
46.88	233.333		46.88	236.553
46.9	250		46.9	236.381
46.92	240		46.92	236.21
46.94	243.333		46.94	236.039
46.96	260		46.96	235.868
46.98	240		46.98	235.697
47	293.333		47	235.527
47.02	266.667		47.02	235.357
47.04	300		47.04	235.188
47.06	226.667		47.06	235.019
47.08	253.333		47.08	234.85
47.1	260		47.1	234.681
47.12	213.333		47.12	234.513
47.14	183.333		47.14	234.345
47.16	253.333		47.16	234.177
47.18	263.333		47.18	234.01
47.2	276.667		47.2	233.843
47.22	270		47.22	233.676
47.24	300		47.24	233.51
47.26	236.667		47.26	233.344
47.28	276.667		47.28	233.178
47.3	273.333		47.3	233.013
47.32	283.333		47.32	232.847
47.34	186.667		47.34	232.683
47.36	256.667		47.36	232.518
47.38	226.667		47.38	232.354
47.4	263.333		47.4	232.19
47.42	200		47.42	232.026
47.44	250		47.44	231.863
47.46	296.667		47.46	231.7
47.48	306.667		47.48	231.537
47.5	226.667		47.5	231.375
47.52	230		47.52	231.213
47.54	243.333		47.54	231.051
47.56	296.667		47.56	230.89
47.58	250		47.58	230.729
47.6	233.333		47.6	230.568
47.62	310		47.62	230.407
47.64	313.333		47.64	230.247
47.66	240		47.66	230.087
47.68	243.333		47.68	229.927
47.7	230		47.7	229.768
47.72	283.333		47.72	229.609
47.74	263.333		47.74	229.45
47.76	263.333		47.76	229.292
47.78	250		47.78	229.134
47.8	276.667		47.8	228.976
47.82	223.333		47.82	228.818
47.84	266.667		47.84	228.661
47.86	246.667		47.86	228.504
47.88	220		47.88	228.348
47.9	290		47.9	228.191
47.92	293.333		47.92	228.035
47.94	230		47.94	227.88
47.96	220		47.96	227.724
47.98	270		47.98	227.569
48	243.333		48	227.414
48.02	280		48.02	227.26
48.04	203.333		48.04	227.105
48.06	256.667		48.06	226.952
48.08	253.333		48.08	226.798
48.1	203.333		48.1	226.645
48.12	233.333		48.12	226.491
48.14	243.333		48.14	226.339
48.16	253.333		48.16	226.186
48.18	200		48.18	226.034
48.2	296.667		48.2	225.882
48.22	253.333		48.22	225.731
48.24	230		48.24	225.579
48.26	270		48.26	225.428
48.28	246.667		48.28	225.278
48.3	233.333		48.3	225.127
48.32	220		48.32	224.977
48.34	293.333		48.34	224.827
48.36	226.667		48.36	224.678
48.38	236.667		48.38	224.528
48.4	250		48.4	224.379
48.42	273.333		48.42	224.231
48.44	250		48.44	224.082
48.46	203.333		48.46	223.934
48.48	226.667		48.48	223.786
48.5	250		48.5	223.639
48.52	263.333		48.52	223.492
48.54	296.667		48.54	223.345
48.56	226.667		48.56	223.198
48.58	263.333		48.58	223.052
48.6	263.333		48.6	222.906
48.62	223.333		48.62	222.76
48.64	266.667		48.64	222.614
48.66	210		48.66	222.469
48.68	276.667		48.68	222.324
48.7	243.333		48.7	222.179
48.72	253.333		48.72	222.035
48.74	210		48.74	221.891
48.76	260		48.76	221.747
48.78	233.333		48.78	221.604
48.8	266.667		48.8	221.46
48.82	216.667		48.82	221.317
48.84	206.667		48.84	221.175
48.86	246.667		48.86	221.032
48.88	240		48.88	220.89
48.9	250		48.9	220.748
48.92	260		48.92	220.607
48.94	213.333		48.94	220.465
48.96	230		48.96	220.324
48.98	250		48.98	220.184
49	220		49	220.043
49.02	263.333		49.02	219.903
49.04	220		49.04	219.763
49.06	243.333		49.06	219.623
49.08	256.667		49.08	219.484
49.1	226.667		49.1	219.345
49.12	300		49.12	219.206
49.14	206.667		49.14	219.068
49.16	226.667		49.16	218.929
49.18	283.333		49.18	218.791
49.2	260		49.2	218.654
49.22	250		49.22	218.516
49.24	216.667		49.24	218.379
49.26	266.667		49.26	218.242
49.28	203.333		49.28	218.106
49.3	193.333		49.3	217.969
49.32	283.333		49.32	217.833
49.34	223.333		49.34	217.697
49.36	213.333		49.36	217.562
49.38	190		49.38	217.427
49.4	213.333		49.4	217.292
49.42	243.333		49.42	217.157
49.44	276.667		49.44	217.022
49.46	220		49.46	216.888
49.48	260		49.48	216.754
49.5	226.667		49.5	216.621
49.52	200		49.52	216.487
49.54	216.667		49.54	216.354
49.56	240		49.56	216.221
49.58	250		49.58	216.089
49.6	260		49.6	215.957
49.62	263.333		49.62	215.825
49.64	216.667		49.64	215.693
49.66	163.333		49.66	215.561
49.68	226.667		49.68	215.43
49.7	290		49.7	215.299
49.72	236.667		49.72	215.168
49.74	240		49.74	215.038
49.76	230		49.76	214.908
49.78	203.333		49.78	214.778
49.8	263.333		49.8	214.648
49.82	233.333		49.82	214.519
49.84	220		49.84	214.39
49.86	226.667		49.86	214.261
49.88	203.333		49.88	214.132
49.9	226.667		49.9	214.004
49.92	200		49.92	213.876
49.94	190		49.94	213.748
[truncated: 1,503 more rows]
