# Supplementary material for: Heteroatom-doped carbon dots from medicinal plants as novel biomaterials for as-use biomedical applications in comparison with synthetic drug, zaltoprofen
Source: Sci Rep. 2024 Jun 7;14:13160. doi: 10.1038/s41598-024-63700-w (PMC11161473; doi:10.1038/s41598-024-63700-w)
Supplement: Supplementary file 1 — Supplementary Information 1. [file 41598_2024_63700_MOESM1_ESM.zip › Raw data of scientific reports/Fig. 3c Z-FN-CDs.xlsx]

## Sheet: Sheet1
ZQD- RVR 31OCT			ZQD- RVR 31OCT						No.	2-theta	d	Height	FWHM	Int. I	Int. W	Asym. factor	Decay rate factor	Decay rate factor	Size	Phase name	Chemical formula	DB card number	Rel. int. I	Rel. height	Peak shape	Size distribution RSD
2-theta (deg)	Intensity (cps)		2-theta (deg)	Intensity (cps)						(deg)	(ang.)	(cps)	(deg)	(cps deg)	(deg)		eta L/mL	eta H/mH	(ang.)				(a.u.)	(a.u.)
10	703.333		10	587.278
10.02	653.333		10.02	587.066
10.04	650		10.04	586.854
10.06	670		10.06	586.643
10.08	743.333		10.08	586.431
10.1	686.667		10.1	586.22
10.12	656.667		10.12	586.008
10.14	723.333		10.14	585.797
10.16	716.667		10.16	585.585
10.18	710		10.18	585.374
10.2	660		10.2	585.163
10.22	700		10.22	584.951
10.24	740		10.24	584.74
10.26	656.667		10.26	584.529
10.28	733.333		10.28	584.318
10.3	743.333		10.3	584.107
10.32	746.667		10.32	583.896
10.34	723.333		10.34	583.685
10.36	573.333		10.36	583.474
10.38	703.333		10.38	583.263
10.4	670		10.4	583.052
10.42	673.333		10.42	582.841
10.44	626.667		10.44	582.63
10.46	720		10.46	582.42
10.48	693.333		10.48	582.209
10.5	703.333		10.5	581.998
10.52	670		10.52	581.788
10.54	700		10.54	581.577
10.56	650		10.56	581.367
10.58	656.667		10.58	581.156
10.6	663.333		10.6	580.946
10.62	636.667		10.62	580.736
10.64	733.333		10.64	580.525
10.66	643.333		10.66	580.315
10.68	766.667		10.68	580.105
10.7	746.667		10.7	579.895
10.72	790		10.72	579.684
10.74	650		10.74	579.474
10.76	696.667		10.76	579.264
10.78	743.333		10.78	579.054
10.8	630		10.8	578.844
10.82	656.667		10.82	578.635
10.84	606.667		10.84	578.425
10.86	603.333		10.86	578.215
10.88	720		10.88	578.005
10.9	726.667		10.9	577.796
10.92	750		10.92	577.586
10.94	773.333		10.94	577.376
10.96	686.667		10.96	577.167
10.98	743.333		10.98	576.957
11	823.333		11	576.748
11.02	773.333		11.02	576.538
11.04	703.333		11.04	576.329
11.06	763.333		11.06	576.12
11.08	703.333		11.08	575.91
11.1	693.333		11.1	575.701
11.12	773.333		11.12	575.492
11.14	733.333		11.14	575.283
11.16	700		11.16	575.074
11.18	703.333		11.18	574.865
11.2	670		11.2	574.656
11.22	743.333		11.22	574.447
11.24	743.333		11.24	574.238
11.26	686.667		11.26	574.029
11.28	693.333		11.28	573.82
11.3	626.667		11.3	573.611
11.32	623.333		11.32	573.403
11.34	703.333		11.34	573.194
11.36	723.333		11.36	572.985
11.38	763.333		11.38	572.777
11.4	663.333		11.4	572.568
11.42	633.333		11.42	572.36
11.44	676.667		11.44	572.151
11.46	803.333		11.46	571.943
11.48	706.667		11.48	571.735
11.5	746.667		11.5	571.526
11.52	700		11.52	571.318
11.54	610		11.54	571.11
11.56	693.333		11.56	570.902
11.58	726.667		11.58	570.693
11.6	690		11.6	570.485
11.62	770		11.62	570.277
11.64	653.333		11.64	570.069
11.66	686.667		11.66	569.861
11.68	766.667		11.68	569.654
11.7	783.333		11.7	569.446
11.72	703.333		11.72	569.238
11.74	796.667		11.74	569.03
11.76	786.667		11.76	568.822
11.78	796.667		11.78	568.615
11.8	803.333		11.8	568.407
11.82	663.333		11.82	568.2
11.84	833.333		11.84	567.992
11.86	706.667		11.86	567.785
11.88	753.333		11.88	567.577
11.9	783.333		11.9	567.37
11.92	736.667		11.92	567.163
11.94	780		11.94	566.955
11.96	743.333		11.96	566.748
11.98	690		11.98	566.541
12	860		12	566.334
12.02	750		12.02	566.127
12.04	650		12.04	565.92
12.06	766.667		12.06	565.713
12.08	720		12.08	565.506
12.1	676.667		12.1	565.299
12.12	686.667		12.12	565.092
12.14	736.667		12.14	564.885
12.16	763.333		12.16	564.678
12.18	710		12.18	564.472
12.2	763.333		12.2	564.265
12.22	710		12.22	564.058
12.24	800		12.24	563.852
12.26	856.667		12.26	563.645
12.28	650		12.28	563.439
12.3	726.667		12.3	563.232
12.32	790		12.32	563.026
12.34	796.667		12.34	562.819
12.36	750		12.36	562.613
12.38	750		12.38	562.407
12.4	763.333		12.4	562.201
12.42	750		12.42	561.994
12.44	710		12.44	561.788
12.46	746.667		12.46	561.582
12.48	863.333		12.48	561.376
12.5	770		12.5	561.17
12.52	860		12.52	560.964
12.54	766.667		12.54	560.758
12.56	783.333		12.56	560.553
12.58	750		12.58	560.347
12.6	726.667		12.6	560.141
12.62	743.333		12.62	559.935
12.64	776.667		12.64	559.73
12.66	746.667		12.66	559.524
12.68	763.333		12.68	559.318
12.7	783.333		12.7	559.113
12.72	803.333		12.72	558.907
12.74	793.333		12.74	558.702
12.76	820		12.76	558.497
12.78	803.333		12.78	558.291
12.8	740		12.8	558.086
12.82	750		12.82	557.881
12.84	660		12.84	557.676
12.86	783.333		12.86	557.47
12.88	736.667		12.88	557.265
12.9	730		12.9	557.06
12.92	790		12.92	556.855
12.94	716.667		12.94	556.65
12.96	710		12.96	556.445
12.98	823.333		12.98	556.241
13	826.667		13	556.036
13.02	820		13.02	555.831
13.04	806.667		13.04	555.626
13.06	900		13.06	555.422
13.08	900		13.08	555.217
13.1	753.333		13.1	555.012
13.12	903.333		13.12	554.808
13.14	763.333		13.14	554.603
13.16	826.667		13.16	554.399
13.18	886.667		13.18	554.194
13.2	783.333		13.2	553.99
13.22	716.667		13.22	553.786
13.24	746.667		13.24	553.582
13.26	806.667		13.26	553.377
13.28	786.667		13.28	553.173
13.3	870		13.3	552.969
13.32	823.333		13.32	552.765
13.34	836.667		13.34	552.561
13.36	706.667		13.36	552.357
13.38	830		13.38	552.153
13.4	800		13.4	551.949
13.42	776.667		13.42	551.745
13.44	826.667		13.44	551.541
13.46	843.333		13.46	551.338
13.48	893.333		13.48	551.134
13.5	803.333		13.5	550.93
13.52	903.333		13.52	550.727
13.54	870		13.54	550.523
13.56	790		13.56	550.32
13.58	780		13.58	550.116
13.6	813.333		13.6	549.913
13.62	746.667		13.62	549.709
13.64	780		13.64	549.506
13.66	806.667		13.66	549.303
13.68	853.333		13.68	549.099
13.7	740		13.7	548.896
13.72	836.667		13.72	548.693
13.74	820		13.74	548.49
13.76	956.667		13.76	548.287
13.78	880		13.78	548.084
13.8	720		13.8	547.881
13.82	853.333		13.82	547.678
13.84	916.667		13.84	547.475
13.86	836.667		13.86	547.272
13.88	776.667		13.88	547.07
13.9	870		13.9	546.867
13.92	770		13.92	546.664
13.94	860		13.94	546.462
13.96	810		13.96	546.259
13.98	883.333		13.98	546.056
14	840		14	545.854
14.02	816.667		14.02	545.651
14.04	846.667		14.04	545.449
14.06	866.667		14.06	545.247
14.08	853.333		14.08	545.044
14.1	913.333		14.1	544.842
14.12	873.333		14.12	544.64
14.14	876.667		14.14	544.438
14.16	793.333		14.16	544.236
14.18	820		14.18	544.034
14.2	813.333		14.2	543.831
14.22	863.333		14.22	543.63
14.24	900		14.24	543.428
14.26	873.333		14.26	543.226
14.28	910		14.28	543.024
14.3	936.667		14.3	542.822
14.32	780		14.32	542.62
14.34	943.333		14.34	542.419
14.36	896.667		14.36	542.217
14.38	846.667		14.38	542.015
14.4	853.333		14.4	541.814
14.42	943.333		14.42	541.612
14.44	896.667		14.44	541.411
14.46	976.667		14.46	541.209
14.48	973.333		14.48	541.008
14.5	843.333		14.5	540.807
14.52	933.333		14.52	540.605
14.54	906.667		14.54	540.404
14.56	836.667		14.56	540.203
14.58	896.667		14.58	540.002
14.6	946.667		14.6	539.801
14.62	883.333		14.62	539.599
14.64	963.333		14.64	539.398
14.66	883.333		14.66	539.198
14.68	910		14.68	538.997
14.7	886.667		14.7	538.796
14.72	1013.33		14.72	538.595
14.74	970		14.74	538.394
14.76	883.333		14.76	538.193
14.78	783.333		14.78	537.993
14.8	893.333		14.8	537.792
14.82	936.667		14.82	537.591
14.84	890		14.84	537.391
14.86	883.333		14.86	537.19
14.88	986.667		14.88	536.99
14.9	903.333		14.9	536.79
14.92	963.333		14.92	536.589
14.94	883.333		14.94	536.389
14.96	996.667		14.96	536.189
14.98	966.667		14.98	535.988
15	1010		15	535.788
15.02	943.333		15.02	535.588
15.04	943.333		15.04	535.388
15.06	946.667		15.06	535.188
15.08	900		15.08	534.988
15.1	916.667		15.1	534.788
15.12	1076.67		15.12	534.588
15.14	906.667		15.14	534.388
15.16	1083.33		15.16	534.188
15.18	893.333		15.18	533.989
15.2	970		15.2	533.789
15.22	926.667		15.22	533.589
15.24	943.333		15.24	533.39
15.26	1000		15.26	533.19
15.28	960		15.28	532.991
15.3	1066.67		15.3	532.791
15.32	1000		15.32	532.592
15.34	886.667		15.34	532.392
15.36	890		15.36	532.193
15.38	1003.33		15.38	531.994
15.4	930		15.4	531.794
15.42	996.667		15.42	531.595
15.44	1006.67		15.44	531.396
15.46	883.333		15.46	531.197
15.48	926.667		15.48	530.998
15.5	986.667		15.5	530.799
15.52	923.333		15.52	530.6
15.54	986.667		15.54	530.401
15.56	1026.67		15.56	530.202
15.58	953.333		15.58	530.003
15.6	1050		15.6	529.804
15.62	1110		15.62	529.606
15.64	960		15.64	529.407
15.66	1006.67		15.66	529.208
15.68	966.667		15.68	529.01
15.7	963.333		15.7	528.811
15.72	960		15.72	528.613
15.74	1016.67		15.74	528.414
15.76	1093.33		15.76	528.216
15.78	1000		15.78	528.018
15.8	976.667		15.8	527.819
15.82	1066.67		15.82	527.621
15.84	980		15.84	527.423
15.86	1000		15.86	527.225
15.88	1150		15.88	527.026
15.9	930		15.9	526.828
15.92	970		15.92	526.63
15.94	1013.33		15.94	526.432
15.96	1023.33		15.96	526.234
15.98	970		15.98	526.036
16	1030		16	525.839
16.02	1013.33		16.02	525.641
16.04	963.333		16.04	525.443
16.06	943.333		16.06	525.245
16.08	986.667		16.08	525.048
16.1	1096.67		16.1	524.85
16.12	980		16.12	524.652
16.14	1016.67		16.14	524.455
16.16	1080		16.16	524.257
16.18	963.333		16.18	524.06
16.2	1040		16.2	523.863
16.22	1070		16.22	523.665
16.24	1076.67		16.24	523.468
16.26	1030		16.26	523.271
16.28	1016.67		16.28	523.073
16.3	1100		16.3	522.876
16.32	1116.67		16.32	522.679
16.34	966.667		16.34	522.482
16.36	1033.33		16.36	522.285
16.38	1033.33		16.38	522.088
16.4	1003.33		16.4	521.891
16.42	1063.33		16.42	521.694
16.44	946.667		16.44	521.497
16.46	1016.67		16.46	521.301
16.48	1046.67		16.48	521.104
16.5	1036.67		16.5	520.907
16.52	1073.33		16.52	520.711
16.54	1086.67		16.54	520.514
16.56	1020		16.56	520.317
16.58	1010		16.58	520.121
16.6	1006.67		16.6	519.925
16.62	990		16.62	519.728
16.64	976.667		16.64	519.532
16.66	956.667		16.66	519.335
16.68	1010		16.68	519.139
16.7	973.333		16.7	518.943
16.72	1140		16.72	518.747
16.74	986.667		16.74	518.551
16.76	1033.33		16.76	518.354
16.78	1063.33		16.78	518.158
16.8	1163.33		16.8	517.962
16.82	1140		16.82	517.766
16.84	980		16.84	517.571
16.86	1013.33		16.86	517.375
16.88	1033.33		16.88	517.179
16.9	1110		16.9	516.983
16.92	1020		16.92	516.787
16.94	1066.67		16.94	516.592
16.96	1056.67		16.96	516.396
16.98	1000		16.98	516.201
17	1016.67		17	516.005
17.02	1066.67		17.02	515.81
17.04	1136.67		17.04	515.614
17.06	1113.33		17.06	515.419
17.08	1046.67		17.08	515.223
17.1	1080		17.1	515.028
17.12	1066.67		17.12	514.833
17.14	1110		17.14	514.638
17.16	1010		17.16	514.442
17.18	1060		17.18	514.247
17.2	1036.67		17.2	514.052
17.22	1046.67		17.22	513.857
17.24	1073.33		17.24	513.662
17.26	1046.67		17.26	513.467
17.28	1153.33		17.28	513.272
17.3	1156.67		17.3	513.078
17.32	1016.67		17.32	512.883
17.34	1150		17.34	512.688
17.36	1196.67		17.36	512.493
17.38	1116.67		17.38	512.299
17.4	1183.33		17.4	512.104
17.42	1130		17.42	511.91
17.44	1043.33		17.44	511.715
17.46	1093.33		17.46	511.521
17.48	1116.67		17.48	511.326
17.5	1050		17.5	511.132
17.52	1040		17.52	510.937
17.54	1173.33		17.54	510.743
17.56	936.667		17.56	510.549
17.58	963.333		17.58	510.355
17.6	1003.33		17.6	510.161
17.62	1190		17.62	509.967
17.64	1120		17.64	509.772
17.66	1060		17.66	509.578
17.68	1033.33		17.68	509.385
17.7	1153.33		17.7	509.191
17.72	1023.33		17.72	508.997
17.74	1040		17.74	508.803
17.76	1043.33		17.76	508.609
17.78	1136.67		17.78	508.415
17.8	1116.67		17.8	508.222
17.82	1136.67		17.82	508.028
17.84	1200		17.84	507.835
17.86	1200		17.86	507.641
17.88	1190		17.88	507.448
17.9	1053.33		17.9	507.254
17.92	1076.67		17.92	507.061
17.94	1133.33		17.94	506.867
17.96	1206.67		17.96	506.674
17.98	1106.67		17.98	506.481
18	1030		18	506.288
18.02	1160		18.02	506.094
18.04	1183.33		18.04	505.901
18.06	1163.33		18.06	505.708
18.08	1123.33		18.08	505.515
18.1	1116.67		18.1	505.322
18.12	1066.67		18.12	505.129
18.14	1083.33		18.14	504.936
18.16	1063.33		18.16	504.744
18.18	1023.33		18.18	504.551
18.2	1113.33		18.2	504.358
18.22	1036.67		18.22	504.165
18.24	1123.33		18.24	503.973
18.26	1083.33		18.26	503.78
18.28	1156.67		18.28	503.588
18.3	1160		18.3	503.395
18.32	1066.67		18.32	503.203
18.34	1163.33		18.34	503.01
18.36	1166.67		18.36	502.818
18.38	983.333		18.38	502.625
18.4	1113.33		18.4	502.433
18.42	1206.67		18.42	502.241
18.44	1200		18.44	502.049
18.46	1110		18.46	501.857
18.48	1190		18.48	501.664
18.5	1006.67		18.5	501.472
18.52	1110		18.52	501.28
18.54	1170		18.54	501.088
18.56	1210		18.56	500.897
18.58	1163.33		18.58	500.705
18.6	1076.67		18.6	500.513
18.62	1086.67		18.62	500.321
18.64	1220		18.64	500.129
18.66	1193.33		18.66	499.938
18.68	1073.33		18.68	499.746
18.7	1103.33		18.7	499.554
18.72	1076.67		18.72	499.363
18.74	1050		18.74	499.171
18.76	1043.33		18.76	498.98
18.78	1113.33		18.78	498.789
18.8	1220		18.8	498.597
18.82	1123.33		18.82	498.406
18.84	1173.33		18.84	498.215
18.86	1263.33		18.86	498.023
18.88	1013.33		18.88	497.832
18.9	1123.33		18.9	497.641
18.92	1160		18.92	497.45
18.94	1133.33		18.94	497.259
18.96	1096.67		18.96	497.068
18.98	1173.33		18.98	496.877
19	1113.33		19	496.686
19.02	1166.67		19.02	496.495
19.04	1090		19.04	496.305
19.06	1166.67		19.06	496.114
19.08	996.667		19.08	495.923
19.1	1033.33		19.1	495.733
19.12	1136.67		19.12	495.542
19.14	1070		19.14	495.351
19.16	1163.33		19.16	495.161
19.18	1223.33		19.18	494.97
19.2	1046.67		19.2	494.78
19.22	1126.67		19.22	494.59
19.24	1173.33		19.24	494.399
19.26	1226.67		19.26	494.209
19.28	1106.67		19.28	494.019
19.3	1216.67		19.3	493.828
19.32	1266.67		19.32	493.638
19.34	1020		19.34	493.448
19.36	1113.33		19.36	493.258
19.38	1126.67		19.38	493.068
19.4	1190		19.4	492.878
19.42	1210		19.42	492.688
19.44	1090		19.44	492.498
19.46	1073.33		19.46	492.309
19.48	1140		19.48	492.119
19.5	1146.67		19.5	491.929
19.52	1173.33		19.52	491.739
19.54	1156.67		19.54	491.55
19.56	1186.67		19.56	491.36
19.58	1180		19.58	491.171
19.6	1176.67		19.6	490.981
19.62	1113.33		19.62	490.792
19.64	1076.67		19.64	490.602
19.66	1063.33		19.66	490.413
19.68	1066.67		19.68	490.224
19.7	1163.33		19.7	490.034
19.72	1183.33		19.72	489.845
19.74	1126.67		19.74	489.656
19.76	1213.33		19.76	489.467
19.78	1143.33		19.78	489.278
19.8	1206.67		19.8	489.089
19.82	1113.33		19.82	488.9
19.84	1096.67		19.84	488.711
19.86	1243.33		19.86	488.522
19.88	1113.33		19.88	488.333
19.9	1220		19.9	488.144
19.92	1140		19.92	487.956
19.94	1276.67		19.94	487.767
19.96	1180		19.96	487.578
19.98	1160		19.98	487.39
20	1230		20	487.201
20.02	1246.67		20.02	487.013
20.04	1293.33		20.04	486.824
20.06	1023.33		20.06	486.636
20.08	1156.67		20.08	486.447
20.1	1263.33		20.1	486.259
20.12	1116.67		20.12	486.071
20.14	1140		20.14	485.882
20.16	1083.33		20.16	485.694
20.18	1060		20.18	485.506
20.2	1280		20.2	485.318
20.22	1210		20.22	485.13
20.24	1143.33		20.24	484.942
20.26	1170		20.26	484.754
20.28	1150		20.28	484.566
20.3	1216.67		20.3	484.378
20.32	1143.33		20.32	484.19
20.34	1116.67		20.34	484.002
20.36	1093.33		20.36	483.815
20.38	1160		20.38	483.627
20.4	1196.67		20.4	483.439
20.42	1120		20.42	483.252
20.44	1043.33		20.44	483.064
20.46	1066.67		20.46	482.877
20.48	1123.33		20.48	482.689
20.5	1146.67		20.5	482.502
20.52	1180		20.52	482.315
20.54	1243.33		20.54	482.127
20.56	1116.67		20.56	481.94
20.58	1043.33		20.58	481.753
20.6	1146.67		20.6	481.566
20.62	1116.67		20.62	481.378
20.64	1110		20.64	481.191
20.66	1193.33		20.66	481.004
20.68	1106.67		20.68	480.817
20.7	1133.33		20.7	480.63
20.72	1180		20.72	480.444
20.74	1173.33		20.74	480.257
20.76	1210		20.76	480.07
20.78	1160		20.78	479.883
20.8	1193.33		20.8	479.696
20.82	1143.33		20.82	479.51
20.84	1126.67		20.84	479.323
20.86	1166.67		20.86	479.137
20.88	1116.67		20.88	478.95
20.9	1060		20.9	478.764
20.92	1143.33		20.92	478.577
20.94	1126.67		20.94	478.391
20.96	1130		20.96	478.204
20.98	1100		20.98	478.018
21	1133.33		21	477.832
21.02	1166.67		21.02	477.646
21.04	1156.67		21.04	477.46
21.06	1106.67		21.06	477.273
21.08	1106.67		21.08	477.087
21.1	1180		21.1	476.901
21.12	1160		21.12	476.715
21.14	1090		21.14	476.529
21.16	1140		21.16	476.344
21.18	1170		21.18	476.158
21.2	1163.33		21.2	475.972
21.22	1096.67		21.22	475.786
21.24	1153.33		21.24	475.601
21.26	1083.33		21.26	475.415
21.28	1096.67		21.28	475.229
21.3	1160		21.3	475.044
21.32	1250		21.32	474.858
21.34	1223.33		21.34	474.673
21.36	1206.67		21.36	474.487
21.38	1093.33		21.38	474.302
21.4	1140		21.4	474.117
21.42	1186.67		21.42	473.931
21.44	1150		21.44	473.746
21.46	1126.67		21.46	473.561
21.48	1153.33		21.48	473.376
21.5	1136.67		21.5	473.191
21.52	1103.33		21.52	473.006
21.54	1186.67		21.54	472.821
21.56	1246.67		21.56	472.636
21.58	1143.33		21.58	472.451
21.6	1173.33		21.6	472.266
21.62	1073.33		21.62	472.081
21.64	1063.33		21.64	471.897
21.66	1086.67		21.66	471.712
21.68	1176.67		21.68	471.527
21.7	1120		21.7	471.343
21.72	1173.33		21.72	471.158
21.74	1143.33		21.74	470.973
21.76	1286.67		21.76	470.789
21.78	1163.33		21.78	470.605
21.8	1070		21.8	470.42
21.82	1066.67		21.82	470.236
21.84	1110		21.84	470.052
21.86	1076.67		21.86	469.867
21.88	1093.33		21.88	469.683
21.9	1073.33		21.9	469.499
21.92	1100		21.92	469.315
21.94	1166.67		21.94	469.131
21.96	1130		21.96	468.947
21.98	1176.67		21.98	468.763
22	1210		22	468.579
22.02	1193.33		22.02	468.395
22.04	1146.67		22.04	468.211
22.06	1086.67		22.06	468.027
22.08	1123.33		22.08	467.844
22.1	1063.33		22.1	467.66
22.12	1073.33		22.12	467.476
22.14	1123.33		22.14	467.293
22.16	1126.67		22.16	467.109
22.18	1073.33		22.18	466.926
22.2	1180		22.2	466.742
22.22	1133.33		22.22	466.559
22.24	1183.33		22.24	466.375
22.26	1106.67		22.26	466.192
22.28	1180		22.28	466.009
22.3	1203.33		22.3	465.826
22.32	1103.33		22.32	465.642
22.34	1170		22.34	465.459
22.36	1170		22.36	465.276
22.38	1160		22.38	465.093
22.4	1156.67		22.4	464.91
22.42	1166.67		22.42	464.727
22.44	1176.67		22.44	464.544
22.46	1030		22.46	464.361
22.48	1163.33		22.48	464.179
22.5	1133.33		22.5	463.996
22.52	1146.67		22.52	463.813
22.54	1090		22.54	463.63
22.56	1130		22.56	463.448
22.58	1126.67		22.58	463.265
22.6	1133.33		22.6	463.083
22.62	1156.67		22.62	462.9
22.64	1093.33		22.64	462.718
22.66	1176.67		22.66	462.535
22.68	976.667		22.68	462.353
22.7	1143.33		22.7	462.171
22.72	963.333		22.72	461.989
22.74	1083.33		22.74	461.806
22.76	1190		22.76	461.624
22.78	1053.33		22.78	461.442
22.8	1140		22.8	461.26
22.82	1080		22.82	461.078
22.84	1166.67		22.84	460.896
22.86	1023.33		22.86	460.714
22.88	1066.67		22.88	460.532
22.9	986.667		22.9	460.35
22.92	1116.67		22.92	460.169
22.94	1116.67		22.94	459.987
22.96	1160		22.96	459.805
22.98	1240		22.98	459.624
23	1220		23	459.442
23.02	1016.67		23.02	459.26
23.04	1120		23.04	459.079
23.06	1116.67		23.06	458.897
23.08	1136.67		23.08	458.716
23.1	1110		23.1	458.535
23.12	1010		23.12	458.353
23.14	1063.33		23.14	458.172
23.16	1180		23.16	457.991
23.18	1133.33		23.18	457.81
23.2	1080		23.2	457.628
23.22	1060		23.22	457.447
23.24	1163.33		23.24	457.266
23.26	1100		23.26	457.085
23.28	1230		23.28	456.904
23.3	1056.67		23.3	456.723
23.32	1073.33		23.32	456.543
23.34	1050		23.34	456.362
23.36	1096.67		23.36	456.181
23.38	1063.33		23.38	456
23.4	1076.67		23.4	455.82
23.42	1123.33		23.42	455.639
23.44	1113.33		23.44	455.458
23.46	1223.33		23.46	455.278
23.48	1176.67		23.48	455.097
23.5	1070		23.5	454.917
23.52	1110		23.52	454.737
23.54	1126.67		23.54	454.556
23.56	1060		23.56	454.376
23.58	1073.33		23.58	454.196
23.6	1093.33		23.6	454.015
23.62	1063.33		23.62	453.835
23.64	1130		23.64	453.655
23.66	1160		23.66	453.475
23.68	1103.33		23.68	453.295
23.7	1026.67		23.7	453.115
23.72	1073.33		23.72	452.935
23.74	1060		23.74	452.755
23.76	1070		23.76	452.575
23.78	1133.33		23.78	452.396
23.8	1126.67		23.8	452.216
23.82	1133.33		23.82	452.036
23.84	1113.33		23.84	451.857
23.86	1173.33		23.86	451.677
23.88	1136.67		23.88	451.497
23.9	1140		23.9	451.318
23.92	1060		23.92	451.138
23.94	1093.33		23.94	450.959
23.96	1183.33		23.96	450.78
23.98	1143.33		23.98	450.6
24	1016.67		24	450.421
24.02	1106.67		24.02	450.242
24.04	1126.67		24.04	450.063
24.06	1133.33		24.06	449.884
24.08	1110		24.08	449.704
24.1	1023.33		24.1	449.525
24.12	1120		24.12	449.346
24.14	916.667		24.14	449.167
24.16	1080		24.16	448.989
24.18	1150		24.18	448.81
24.2	963.333		24.2	448.631
24.22	1050		24.22	448.452
24.24	1036.67		24.24	448.273
24.26	1093.33		24.26	448.095
24.28	1163.33		24.28	447.916
24.3	980		24.3	447.737
24.32	970		24.32	447.559
24.34	1066.67		24.34	447.38
24.36	980		24.36	447.202
24.38	990		24.38	447.024
24.4	1190		24.4	446.845
24.42	1116.67		24.42	446.667
24.44	966.667		24.44	446.489
24.46	1080		24.46	446.31
24.48	926.667		24.48	446.132
24.5	1076.67		24.5	445.954
24.52	1086.67		24.52	445.776
24.54	1046.67		24.54	445.598
24.56	1040		24.56	445.42
24.58	1050		24.58	445.242
24.6	1113.33		24.6	445.064
24.62	1093.33		24.62	444.886
24.64	1163.33		24.64	444.709
24.66	976.667		24.66	444.531
24.68	1046.67		24.68	444.353
24.7	1086.67		24.7	444.176
24.72	1106.67		24.72	443.998
24.74	1146.67		24.74	443.82
24.76	886.667		24.76	443.643
24.78	1080		24.78	443.465
24.8	1030		24.8	443.288
24.82	1050		24.82	443.111
24.84	956.667		24.84	442.933
24.86	1143.33		24.86	442.756
24.88	1110		24.88	442.579
24.9	1073.33		24.9	442.402
24.92	976.667		24.92	442.224
24.94	1073.33		24.94	442.047
24.96	976.667		24.96	441.87
24.98	1086.67		24.98	441.693
25	1043.33		25	441.516
25.02	936.667		25.02	441.339
25.04	1006.67		25.04	441.163
25.06	1056.67		25.06	440.986
25.08	1070		25.08	440.809
25.1	926.667		25.1	440.632
25.12	1036.67		25.12	440.456
25.14	1060		25.14	440.279
25.16	1086.67		25.16	440.102
25.18	1056.67		25.18	439.926
25.2	1133.33		25.2	439.749
25.22	1060		25.22	439.573
25.24	1003.33		25.24	439.396
25.26	1050		25.26	439.22
25.28	936.667		25.28	439.044
25.3	1046.67		25.3	438.868
25.32	1033.33		25.32	438.691
25.34	1040		25.34	438.515
25.36	1026.67		25.36	438.339
25.38	966.667		25.38	438.163
25.4	1006.67		25.4	437.987
25.42	1083.33		25.42	437.811
25.44	1010		25.44	437.635
25.46	860		25.46	437.459
25.48	983.333		25.48	437.283
25.5	946.667		25.5	437.108
25.52	900		25.52	436.932
25.54	996.667		25.54	436.756
25.56	1013.33		25.56	436.58
25.58	1076.67		25.58	436.405
25.6	1020		25.6	436.229
25.62	993.333		25.62	436.054
25.64	930		25.64	435.878
25.66	1026.67		25.66	435.703
25.68	993.333		25.68	435.527
25.7	930		25.7	435.352
25.72	1053.33		25.72	435.177
25.74	933.333		25.74	435.002
25.76	916.667		25.76	434.826
25.78	1046.67		25.78	434.651
25.8	1090		25.8	434.476
25.82	953.333		25.82	434.301
25.84	903.333		25.84	434.126
25.86	1026.67		25.86	433.951
25.88	960		25.88	433.776
25.9	1030		25.9	433.601
25.92	926.667		25.92	433.427
25.94	986.667		25.94	433.252
25.96	943.333		25.96	433.077
25.98	1010		25.98	432.902
26	916.667		26	432.728
26.02	856.667		26.02	432.553
26.04	986.667		26.04	432.379
26.06	1026.67		26.06	432.204
26.08	980		26.08	432.03
26.1	986.667		26.1	431.855
26.12	980		26.12	431.681
26.14	943.333		26.14	431.507
26.16	926.667		26.16	431.332
26.18	986.667		26.18	431.158
26.2	940		26.2	430.984
26.22	926.667		26.22	430.81
26.24	990		26.24	430.636
26.26	906.667		26.26	430.462
26.28	943.333		26.28	430.288
26.3	1026.67		26.3	430.114
26.32	1033.33		26.32	429.94
26.34	916.667		26.34	429.766
26.36	953.333		26.36	429.592
26.38	850		26.38	429.418
26.4	1016.67		26.4	429.245
26.42	1036.67		26.42	429.071
26.44	1036.67		26.44	428.898
26.46	976.667		26.46	428.724
26.48	1020		26.48	428.55
26.5	1073.33		26.5	428.377
26.52	880		26.52	428.204
26.54	1040		26.54	428.03
26.56	990		26.56	427.857
26.58	936.667		26.58	427.684
26.6	973.333		26.6	427.51
26.62	910		26.62	427.337
26.64	916.667		26.64	427.164
26.66	910		26.66	426.991
26.68	976.667		26.68	426.818
26.7	943.333		26.7	426.645
26.72	953.333		26.72	426.472
26.74	833.333		26.74	426.299
26.76	933.333		26.76	426.126
26.78	916.667		26.78	425.953
26.8	943.333		26.8	425.78
26.82	890		26.82	425.608
26.84	760		26.84	425.435
26.86	946.667		26.86	425.262
26.88	853.333		26.88	425.09
26.9	860		26.9	424.917
26.92	853.333		26.92	424.745
26.94	990		26.94	424.572
26.96	916.667		26.96	424.4
26.98	856.667		26.98	424.228
27	826.667		27	424.055
27.02	913.333		27.02	423.883
27.04	883.333		27.04	423.711
27.06	853.333		27.06	423.539
27.08	930		27.08	423.366
27.1	943.333		27.1	423.194
27.12	910		27.12	423.022
27.14	856.667		27.14	422.85
27.16	833.333		27.16	422.678
27.18	916.667		27.18	422.506
27.2	820		27.2	422.335
27.22	840		27.22	422.163
27.24	833.333		27.24	421.991
27.26	906.667		27.26	421.819
27.28	823.333		27.28	421.648
27.3	936.667		27.3	421.476
27.32	840		27.32	421.304
27.34	770		27.34	421.133
27.36	803.333		27.36	420.961
27.38	896.667		27.38	420.79
27.4	783.333		27.4	420.619
27.42	856.667		27.42	420.447
27.44	843.333		27.44	420.276
27.46	770		27.46	420.105
27.48	873.333		27.48	419.934
27.5	883.333		27.5	419.762
27.52	926.667		27.52	419.591
27.54	810		27.54	419.42
27.56	870		27.56	419.249
27.58	766.667		27.58	419.078
27.6	740		27.6	418.907
27.62	830		27.62	418.737
27.64	923.333		27.64	418.566
27.66	866.667		27.66	418.395
27.68	850		27.68	418.224
27.7	840		27.7	418.053
27.72	820		27.72	417.883
27.74	816.667		27.74	417.712
27.76	850		27.76	417.542
27.78	806.667		27.78	417.371
27.8	820		27.8	417.201
27.82	783.333		27.82	417.03
27.84	823.333		27.84	416.86
27.86	856.667		27.86	416.69
27.88	853.333		27.88	416.519
27.9	763.333		27.9	416.349
27.92	726.667		27.92	416.179
27.94	876.667		27.94	416.009
27.96	810		27.96	415.839
27.98	883.333		27.98	415.669
28	743.333		28	415.499
28.02	776.667		28.02	415.329
28.04	856.667		28.04	415.159
28.06	770		28.06	414.989
28.08	713.333		28.08	414.819
28.1	803.333		28.1	414.649
28.12	840		28.12	414.48
28.14	716.667		28.14	414.31
28.16	736.667		28.16	414.141
28.18	676.667		28.18	413.971
28.2	806.667		28.2	413.801
28.22	756.667		28.22	413.632
28.24	803.333		28.24	413.462
28.26	813.333		28.26	413.293
28.28	766.667		28.28	413.124
28.3	743.333		28.3	412.954
28.32	760		28.32	412.785
28.34	766.667		28.34	412.616
28.36	683.333		28.36	412.447
28.38	770		28.38	412.278
28.4	780		28.4	412.109
28.42	680		28.42	411.94
28.44	786.667		28.44	411.771
28.46	680		28.46	411.602
28.48	686.667		28.48	411.433
28.5	736.667		28.5	411.264
28.52	703.333		28.52	411.095
28.54	750		28.54	410.927
28.56	823.333		28.56	410.758
28.58	706.667		28.58	410.589
28.6	686.667		28.6	410.421
28.62	666.667		28.62	410.252
28.64	690		28.64	410.084
28.66	630		28.66	409.915
28.68	663.333		28.68	409.747
28.7	696.667		28.7	409.578
28.72	683.333		28.72	409.41
28.74	646.667		28.74	409.242
28.76	753.333		28.76	409.074
28.78	713.333		28.78	408.905
28.8	783.333		28.8	408.737
28.82	656.667		28.82	408.569
28.84	633.333		28.84	408.401
28.86	756.667		28.86	408.233
28.88	636.667		28.88	408.065
28.9	750		28.9	407.897
28.92	680		28.92	407.729
28.94	763.333		28.94	407.562
28.96	750		28.96	407.394
28.98	680		28.98	407.226
29	676.667		29	407.058
29.02	756.667		29.02	406.891
29.04	826.667		29.04	406.723
29.06	676.667		29.06	406.556
29.08	676.667		29.08	406.388
29.1	663.333		29.1	406.221
29.12	670		29.12	406.053
29.14	746.667		29.14	405.886
29.16	620		29.16	405.719
29.18	680		29.18	405.551
29.2	613.333		29.2	405.384
29.22	603.333		29.22	405.217
29.24	673.333		29.24	405.05
29.26	686.667		29.26	404.883
29.28	686.667		29.28	404.716
29.3	696.667		29.3	404.549
29.32	673.333		29.32	404.382
29.34	686.667		29.34	404.215
29.36	713.333		29.36	404.048
29.38	676.667		29.38	403.882
29.4	726.667		29.4	403.715
29.42	610		29.42	403.548
29.44	670		29.44	403.381
29.46	656.667		29.46	403.215
29.48	573.333		29.48	403.048
29.5	710		29.5	402.882
29.52	636.667		29.52	402.715
29.54	686.667		29.54	402.549
29.56	576.667		29.56	402.383
29.58	586.667		29.58	402.216
29.6	716.667		29.6	402.05
29.62	650		29.62	401.884
29.64	716.667		29.64	401.718
29.66	593.333		29.66	401.551
29.68	736.667		29.68	401.385
29.7	616.667		29.7	401.219
29.72	600		29.72	401.053
29.74	603.333		29.74	400.887
29.76	530		29.76	400.721
29.78	676.667		29.78	400.556
29.8	546.667		29.8	400.39
29.82	613.333		29.82	400.224
29.84	600		29.84	400.058
29.86	606.667		29.86	399.893
29.88	583.333		29.88	399.727
29.9	610		29.9	399.561
29.92	673.333		29.92	399.396
29.94	553.333		29.94	399.23
29.96	630		29.96	399.065
29.98	653.333		29.98	398.9
30	633.333		30	398.734
30.02	626.667		30.02	398.569
30.04	596.667		30.04	398.404
30.06	583.333		30.06	398.238
30.08	576.667		30.08	398.073
30.1	610		30.1	397.908
30.12	540		30.12	397.743
30.14	576.667		30.14	397.578
30.16	746.667		30.16	397.413
30.18	593.333		30.18	397.248
30.2	693.333		30.2	397.083
30.22	520		30.22	396.918
30.24	616.667		30.24	396.754
30.26	556.667		30.26	396.589
30.28	526.667		30.28	396.424
30.3	656.667		30.3	396.26
30.32	633.333		30.32	396.095
30.34	583.333		30.34	395.93
30.36	630		30.36	395.766
30.38	563.333		30.38	395.601
30.4	566.667		30.4	395.437
30.42	593.333		30.42	395.273
30.44	633.333		30.44	395.108
30.46	556.667		30.46	394.944
30.48	616.667		30.48	394.78
30.5	596.667		30.5	394.616
30.52	593.333		30.52	394.451
30.54	596.667		30.54	394.287
30.56	610		30.56	394.123
30.58	493.333		30.58	393.959
30.6	666.667		30.6	393.795
30.62	663.333		30.62	393.631
30.64	700		30.64	393.468
30.66	506.667		30.66	393.304
30.68	636.667		30.68	393.14
30.7	590		30.7	392.976
30.72	570		30.72	392.813
30.74	643.333		30.74	392.649
30.76	583.333		30.76	392.485
30.78	646.667		30.78	392.322
30.8	626.667		30.8	392.158
30.82	596.667		30.82	391.995
30.84	513.333		30.84	391.832
30.86	590		30.86	391.668
30.88	560		30.88	391.505
30.9	626.667		30.9	391.342
30.92	563.333		30.92	391.178
30.94	530		30.94	391.015
30.96	593.333		30.96	390.852
30.98	516.667		30.98	390.689
31	646.667		31	390.526
31.02	576.667		31.02	390.363
31.04	616.667		31.04	390.2
31.06	566.667		31.06	390.037
31.08	590		31.08	389.874
31.1	573.333		31.1	389.712
31.12	690		31.12	389.549
31.14	550		31.14	389.386
31.16	583.333		31.16	389.224
31.18	536.667		31.18	389.061
31.2	456.667		31.2	388.898
31.22	530		31.22	388.736
31.24	513.333		31.24	388.573
31.26	590		31.26	388.411
31.28	583.333		31.28	388.249
31.3	610		31.3	388.086
31.32	650		31.32	387.924
31.34	490		31.34	387.762
31.36	553.333		31.36	387.6
31.38	473.333		31.38	387.437
31.4	543.333		31.4	387.275
31.42	526.667		31.42	387.113
31.44	553.333		31.44	386.951
31.46	546.667		31.46	386.789
31.48	536.667		31.48	386.627
31.5	620		31.5	386.466
31.52	543.333		31.52	386.304
31.54	630		31.54	386.142
31.56	583.333		31.56	385.98
31.58	470		31.58	385.819
31.6	660		31.6	385.657
31.62	600		31.62	385.495
31.64	536.667		31.64	385.334
31.66	560		31.66	385.172
31.68	520		31.68	385.011
31.7	540		31.7	384.849
31.72	566.667		31.72	384.688
31.74	470		31.74	384.527
31.76	503.333		31.76	384.366
31.78	603.333		31.78	384.204
31.8	490		31.8	384.043
31.82	576.667		31.82	383.882
31.84	546.667		31.84	383.721
31.86	593.333		31.86	383.56
31.88	530		31.88	383.399
31.9	466.667		31.9	383.238
31.92	523.333		31.92	383.077
31.94	510		31.94	382.916
31.96	553.333		31.96	382.755
31.98	603.333		31.98	382.595
32	543.333		32	382.434
32.02	553.333		32.02	382.273
32.04	523.333		32.04	382.113
32.06	456.667		32.06	381.952
32.08	486.667		32.08	381.792
32.1	430		32.1	381.631
32.12	513.333		32.12	381.471
32.14	570		32.14	381.31
32.16	540		32.16	381.15
32.18	540		32.18	380.99
32.2	513.333		32.2	380.83
32.22	523.333		32.22	380.669
32.24	470		32.24	380.509
32.26	510		32.26	380.349
32.28	490		32.28	380.189
32.3	543.333		32.3	380.029
32.32	526.667		32.32	379.869
32.34	523.333		32.34	379.709
32.36	486.667		32.36	379.549
32.38	446.667		32.38	379.389
32.4	416.667		32.4	379.23
32.42	480		32.42	379.07
32.44	500		32.44	378.91
32.46	523.333		32.46	378.751
32.48	436.667		32.48	378.591
32.5	496.667		32.5	378.432
32.52	470		32.52	378.272
32.54	490		32.54	378.113
32.56	486.667		32.56	377.953
32.58	443.333		32.58	377.794
32.6	553.333		32.6	377.635
32.62	380		32.62	377.475
32.64	520		32.64	377.316
32.66	436.667		32.66	377.157
32.68	493.333		32.68	376.998
32.7	563.333		32.7	376.839
32.72	466.667		32.72	376.68
32.74	433.333		32.74	376.521
32.76	516.667		32.76	376.362
32.78	516.667		32.78	376.203
32.8	450		32.8	376.044
32.82	486.667		32.82	375.885
32.84	510		32.84	375.726
32.86	486.667		32.86	375.568
32.88	493.333		32.88	375.409
32.9	493.333		32.9	375.25
32.92	456.667		32.92	375.092
32.94	473.333		32.94	374.933
32.96	416.667		32.96	374.775
32.98	500		32.98	374.616
33	503.333		33	374.458
33.02	550		33.02	374.3
33.04	500		33.04	374.141
33.06	513.333		33.06	373.983
33.08	450		33.08	373.825
33.1	503.333		33.1	373.667
33.12	546.667		33.12	373.509
33.14	470		33.14	373.351
33.16	443.333		33.16	373.193
33.18	470		33.18	373.035
33.2	486.667		33.2	372.877
33.22	533.333		33.22	372.719
33.24	493.333		33.24	372.561
33.26	480		33.26	372.403
33.28	513.333		33.28	372.246
33.3	476.667		33.3	372.088
33.32	426.667		33.32	371.93
33.34	490		33.34	371.773
33.36	473.333		33.36	371.615
33.38	480		33.38	371.458
33.4	350		33.4	371.3
33.42	366.667		33.42	371.143
33.44	480		33.44	370.985
33.46	453.333		33.46	370.828
33.48	480		33.48	370.671
33.5	426.667		33.5	370.514
33.52	506.667		33.52	370.356
33.54	430		33.54	370.199
33.56	450		33.56	370.042
33.58	603.333		33.58	369.885
33.6	536.667		33.6	369.728
33.62	486.667		33.62	369.571
33.64	430		33.64	369.414
33.66	426.667		33.66	369.258
33.68	526.667		33.68	369.101
33.7	583.333		33.7	368.944
33.72	580		33.72	368.787
33.74	483.333		33.74	368.631
33.76	526.667		33.76	368.474
33.78	506.667		33.78	368.317
33.8	553.333		33.8	368.161
33.82	490		33.82	368.004
33.84	446.667		33.84	367.848
33.86	470		33.86	367.692
33.88	526.667		33.88	367.535
33.9	513.333		33.9	367.379
33.92	523.333		33.92	367.223
33.94	473.333		33.94	367.067
33.96	463.333		33.96	366.91
33.98	440		33.98	366.754
34	486.667		34	366.598
34.02	443.333		34.02	366.442
34.04	463.333		34.04	366.286
34.06	453.333		34.06	366.13
34.08	426.667		34.08	365.974
34.1	426.667		34.1	365.819
34.12	506.667		34.12	365.663
34.14	420		34.14	365.507
34.16	486.667		34.16	365.351
34.18	456.667		34.18	365.196
34.2	490		34.2	365.04
34.22	536.667		34.22	364.885
34.24	473.333		34.24	364.729
34.26	493.333		34.26	364.574
34.28	430		34.28	364.418
34.3	513.333		34.3	364.263
34.32	446.667		34.32	364.108
34.34	413.333		34.34	363.952
34.36	466.667		34.36	363.797
34.38	510		34.38	363.642
34.4	480		34.4	363.487
34.42	510		34.42	363.332
34.44	436.667		34.44	363.177
34.46	440		34.46	363.022
34.48	490		34.48	362.867
34.5	350		34.5	362.712
34.52	373.333		34.52	362.557
34.54	430		34.54	362.402
34.56	516.667		34.56	362.247
34.58	400		34.58	362.093
34.6	546.667		34.6	361.938
34.62	363.333		34.62	361.783
34.64	443.333		34.64	361.629
34.66	406.667		34.66	361.474
34.68	386.667		34.68	361.32
34.7	386.667		34.7	361.165
34.72	363.333		34.72	361.011
34.74	436.667		34.74	360.857
34.76	440		34.76	360.702
34.78	423.333		34.78	360.548
34.8	420		34.8	360.394
34.82	416.667		34.82	360.24
34.84	493.333		34.84	360.086
34.86	473.333		34.86	359.932
34.88	423.333		34.88	359.778
34.9	410		34.9	359.624
34.92	443.333		34.92	359.47
34.94	393.333		34.94	359.316
34.96	433.333		34.96	359.162
34.98	373.333		34.98	359.008
35	450		35	358.855
35.02	490		35.02	358.701
35.04	510		35.04	358.547
35.06	420		35.06	358.394
35.08	460		35.08	358.24
35.1	413.333		35.1	358.087
35.12	433.333		35.12	357.933
35.14	433.333		35.14	357.78
35.16	366.667		35.16	357.626
35.18	420		35.18	357.473
35.2	460		35.2	357.32
35.22	423.333		35.22	357.166
35.24	400		35.24	357.013
35.26	456.667		35.26	356.86
35.28	463.333		35.28	356.707
35.3	423.333		35.3	356.554
35.32	483.333		35.32	356.401
35.34	413.333		35.34	356.248
35.36	476.667		35.36	356.095
35.38	403.333		35.38	355.942
35.4	526.667		35.4	355.79
35.42	460		35.42	355.637
35.44	386.667		35.44	355.484
35.46	443.333		35.46	355.331
35.48	423.333		35.48	355.179
35.5	370		35.5	355.026
35.52	346.667		35.52	354.874
35.54	470		35.54	354.721
35.56	443.333		35.56	354.569
35.58	450		35.58	354.416
35.6	506.667		35.6	354.264
35.62	513.333		35.62	354.112
35.64	370		35.64	353.959
35.66	430		35.66	353.807
35.68	450		35.68	353.655
35.7	383.333		35.7	353.503
35.72	416.667		35.72	353.351
35.74	426.667		35.74	353.199
35.76	480		35.76	353.047
35.78	496.667		35.78	352.895
35.8	416.667		35.8	352.743
35.82	416.667		35.82	352.591
35.84	393.333		35.84	352.44
35.86	423.333		35.86	352.288
35.88	423.333		35.88	352.136
35.9	450		35.9	351.984
35.92	336.667		35.92	351.833
35.94	370		35.94	351.681
35.96	386.667		35.96	351.53
35.98	440		35.98	351.378
36	423.333		36	351.227
36.02	413.333		36.02	351.076
36.04	400		36.04	350.924
36.06	390		36.06	350.773
36.08	400		36.08	350.622
36.1	406.667		36.1	350.471
36.12	466.667		36.12	350.319
36.14	433.333		36.14	350.168
36.16	456.667		36.16	350.017
36.18	386.667		36.18	349.866
36.2	426.667		36.2	349.715
36.22	440		36.22	349.564
36.24	453.333		36.24	349.414
36.26	426.667		36.26	349.263
36.28	456.667		36.28	349.112
36.3	400		36.3	348.961
36.32	483.333		36.32	348.811
36.34	433.333		36.34	348.66
36.36	433.333		36.36	348.509
36.38	416.667		36.38	348.359
36.4	390		36.4	348.208
36.42	476.667		36.42	348.058
36.44	376.667		36.44	347.908
36.46	410		36.46	347.757
36.48	406.667		36.48	347.607
36.5	430		36.5	347.457
36.52	406.667		36.52	347.306
36.54	386.667		36.54	347.156
36.56	453.333		36.56	347.006
36.58	333.333		36.58	346.856
36.6	430		36.6	346.706
36.62	426.667		36.62	346.556
36.64	433.333		36.64	346.406
36.66	420		36.66	346.256
36.68	420		36.68	346.106
36.7	446.667		36.7	345.957
36.72	383.333		36.72	345.807
36.74	466.667		36.74	345.657
36.76	440		36.76	345.508
36.78	436.667		36.78	345.358
36.8	383.333		36.8	345.208
36.82	436.667		36.82	345.059
36.84	423.333		36.84	344.909
36.86	456.667		36.86	344.76
36.88	460		36.88	344.611
36.9	390		36.9	344.461
36.92	436.667		36.92	344.312
36.94	396.667		36.94	344.163
36.96	403.333		36.96	344.014
36.98	346.667		36.98	343.864
37	470		37	343.715
37.02	430		37.02	343.566
37.04	360		37.04	343.417
37.06	430		37.06	343.268
37.08	420		37.08	343.119
37.1	410		37.1	342.971
37.12	483.333		37.12	342.822
37.14	410		37.14	342.673
37.16	396.667		37.16	342.524
37.18	426.667		37.18	342.376
37.2	400		37.2	342.227
37.22	380		37.22	342.078
37.24	430		37.24	341.93
37.26	456.667		37.26	341.781
37.28	446.667		37.28	341.633
37.3	443.333		37.3	341.485
37.32	446.667		37.32	341.336
37.34	400		37.34	341.188
37.36	383.333		37.36	341.04
37.38	436.667		37.38	340.891
37.4	340		37.4	340.743
37.42	436.667		37.42	340.595
37.44	410		37.44	340.447
37.46	420		37.46	340.299
37.48	360		37.48	340.151
37.5	330		37.5	340.003
37.52	406.667		37.52	339.855
37.54	426.667		37.54	339.707
37.56	370		37.56	339.56
37.58	386.667		37.58	339.412
37.6	453.333		37.6	339.264
37.62	416.667		37.62	339.117
37.64	423.333		37.64	338.969
37.66	383.333		37.66	338.821
37.68	430		37.68	338.674
37.7	386.667		37.7	338.526
37.72	403.333		37.72	338.379
37.74	423.333		37.74	338.232
37.76	350		37.76	338.084
37.78	470		37.78	337.937
37.8	386.667		37.8	337.79
37.82	386.667		37.82	337.643
37.84	370		37.84	337.495
37.86	403.333		37.86	337.348
37.88	376.667		37.88	337.201
37.9	343.333		37.9	337.054
37.92	430		37.92	336.907
37.94	360		37.94	336.76
37.96	443.333		37.96	336.614
37.98	470		37.98	336.467
38	406.667		38	336.32
38.02	383.333		38.02	336.173
38.04	390		38.04	336.027
38.06	306.667		38.06	335.88
38.08	420		38.08	335.733
38.1	313.333		38.1	335.587
38.12	346.667		38.12	335.44
38.14	413.333		38.14	335.294
38.16	426.667		38.16	335.147
38.18	393.333		38.18	335.001
38.2	426.667		38.2	334.855
38.22	383.333		38.22	334.709
38.24	366.667		38.24	334.562
38.26	443.333		38.26	334.416
38.28	396.667		38.28	334.27
38.3	406.667		38.3	334.124
38.32	330		38.32	333.978
38.34	410		38.34	333.832
38.36	383.333		38.36	333.686
38.38	386.667		38.38	333.54
38.4	373.333		38.4	333.394
38.42	380		38.42	333.248
38.44	406.667		38.44	333.103
38.46	406.667		38.46	332.957
38.48	396.667		38.48	332.811
38.5	366.667		38.5	332.666
38.52	370		38.52	332.52
38.54	343.333		38.54	332.375
38.56	436.667		38.56	332.229
38.58	376.667		38.58	332.084
38.6	390		38.6	331.938
38.62	423.333		38.62	331.793
38.64	420		38.64	331.648
38.66	443.333		38.66	331.503
38.68	393.333		38.68	331.357
38.7	370		38.7	331.212
38.72	353.333		38.72	331.067
38.74	383.333		38.74	330.922
38.76	386.667		38.76	330.777
38.78	350		38.78	330.632
38.8	406.667		38.8	330.487
38.82	363.333		38.82	330.342
38.84	403.333		38.84	330.198
38.86	373.333		38.86	330.053
38.88	383.333		38.88	329.908
38.9	336.667		38.9	329.763
38.92	430		38.92	329.619
38.94	313.333		38.94	329.474
38.96	406.667		38.96	329.33
38.98	413.333		38.98	329.185
39	390		39	329.041
39.02	353.333		39.02	328.896
39.04	353.333		39.04	328.752
39.06	406.667		39.06	328.608
39.08	423.333		39.08	328.463
39.1	426.667		39.1	328.319
39.12	326.667		39.12	328.175
39.14	380		39.14	328.031
39.16	386.667		39.16	327.887
39.18	373.333		39.18	327.743
39.2	393.333		39.2	327.599
39.22	386.667		39.22	327.455
39.24	366.667		39.24	327.311
39.26	343.333		39.26	327.167
39.28	410		39.28	327.023
39.3	393.333		39.3	326.879
39.32	430		39.32	326.736
39.34	350		39.34	326.592
39.36	340		39.36	326.448
39.38	390		39.38	326.305
39.4	390		39.4	326.161
39.42	343.333		39.42	326.018
39.44	330		39.44	325.874
39.46	483.333		39.46	325.731
39.48	430		39.48	325.588
39.5	450		39.5	325.444
39.52	423.333		39.52	325.301
39.54	350		39.54	325.158
39.56	410		39.56	325.015
39.58	386.667		39.58	324.872
39.6	410		39.6	324.729
39.62	393.333		39.62	324.586
39.64	410		39.64	324.443
39.66	386.667		39.66	324.3
39.68	390		39.68	324.157
39.7	416.667		39.7	324.014
39.72	410		39.72	323.871
39.74	410		39.74	323.729
39.76	320		39.76	323.586
39.78	396.667		39.78	323.443
39.8	403.333		39.8	323.301
39.82	273.333		39.82	323.158
39.84	336.667		39.84	323.016
39.86	370		39.86	322.873
39.88	356.667		39.88	322.731
39.9	336.667		39.9	322.588
39.92	326.667		39.92	322.446
39.94	400		39.94	322.304
39.96	350		39.96	322.162
39.98	400		39.98	322.02
40	330		40	321.877
40.02	356.667		40.02	321.735
40.04	433.333		40.04	321.593
40.06	333.333		40.06	321.451
40.08	366.667		40.08	321.309
40.1	390		40.1	321.167
40.12	406.667		40.12	321.026
40.14	353.333		40.14	320.884
40.16	336.667		40.16	320.742
40.18	343.333		40.18	320.6
40.2	390		40.2	320.459
40.22	396.667		40.22	320.317
40.24	393.333		40.24	320.175
40.26	386.667		40.26	320.034
40.28	410		40.28	319.892
40.3	373.333		40.3	319.751
40.32	393.333		40.32	319.61
40.34	336.667		40.34	319.468
40.36	346.667		40.36	319.327
40.38	353.333		40.38	319.186
40.4	343.333		40.4	319.045
40.42	406.667		40.42	318.903
40.44	340		40.44	318.762
40.46	336.667		40.46	318.621
40.48	343.333		40.48	318.48
40.5	336.667		40.5	318.339
40.52	323.333		40.52	318.198
40.54	340		40.54	318.058
40.56	350		40.56	317.917
40.58	346.667		40.58	317.776
40.6	373.333		40.6	317.635
40.62	403.333		40.62	317.494
40.64	400		40.64	317.354
40.66	430		40.66	317.213
40.68	356.667		40.68	317.073
40.7	313.333		40.7	316.932
40.72	336.667		40.72	316.792
40.74	370		40.74	316.651
40.76	390		40.76	316.511
40.78	386.667		40.78	316.371
40.8	400		40.8	316.23
40.82	400		40.82	316.09
40.84	380		40.84	315.95
40.86	436.667		40.86	315.81
40.88	333.333		40.88	315.67
40.9	336.667		40.9	315.53
40.92	390		40.92	315.39
40.94	350		40.94	315.25
40.96	376.667		40.96	315.11
40.98	326.667		40.98	314.97
41	353.333		41	314.83
41.02	320		41.02	314.69
41.04	356.667		41.04	314.551
41.06	380		41.06	314.411
41.08	363.333		41.08	314.271
41.1	350		41.1	314.132
41.12	433.333		41.12	313.992
41.14	376.667		41.14	313.853
41.16	400		41.16	313.713
41.18	436.667		41.18	313.574
41.2	353.333		41.2	313.435
41.22	286.667		41.22	313.295
41.24	416.667		41.24	313.156
41.26	370		41.26	313.017
41.28	366.667		41.28	312.878
41.3	410		41.3	312.739
41.32	390		41.32	312.6
41.34	353.333		41.34	312.461
41.36	383.333		41.36	312.322
41.38	316.667		41.38	312.183
41.4	426.667		41.4	312.044
41.42	310		41.42	311.905
41.44	323.333		41.44	311.766
41.46	380		41.46	311.628
41.48	316.667		41.48	311.489
41.5	396.667		41.5	311.35
41.52	340		41.52	311.212
41.54	363.333		41.54	311.073
41.56	373.333		41.56	310.935
41.58	400		41.58	310.796
41.6	330		41.6	310.658
41.62	353.333		41.62	310.519
41.64	350		41.64	310.381
41.66	376.667		41.66	310.243
41.68	360		41.68	310.105
41.7	353.333		41.7	309.966
41.72	370		41.72	309.828
41.74	360		41.74	309.69
41.76	286.667		41.76	309.552
41.78	380		41.78	309.414
41.8	340		41.8	309.276
41.82	343.333		41.82	309.138
41.84	336.667		41.84	309
41.86	340		41.86	308.863
41.88	323.333		41.88	308.725
41.9	313.333		41.9	308.587
41.92	360		41.92	308.449
41.94	360		41.94	308.312
41.96	423.333		41.96	308.174
41.98	410		41.98	308.037
42	386.667		42	307.899
42.02	366.667		42.02	307.762
42.04	373.333		42.04	307.624
42.06	313.333		42.06	307.487
42.08	386.667		42.08	307.35
42.1	440		42.1	307.213
42.12	453.333		42.12	307.075
42.14	356.667		42.14	306.938
42.16	423.333		42.16	306.801
42.18	386.667		42.18	306.664
42.2	393.333		42.2	306.527
42.22	373.333		42.22	306.39
42.24	420		42.24	306.253
42.26	356.667		42.26	306.116
42.28	366.667		42.28	305.979
42.3	376.667		42.3	305.843
42.32	420		42.32	305.706
42.34	330		42.34	305.569
42.36	336.667		42.36	305.432
42.38	326.667		42.38	305.296
42.4	380		42.4	305.159
42.42	330		42.42	305.023
42.44	360		42.44	304.886
42.46	363.333		42.46	304.75
42.48	360		42.48	304.614
42.5	306.667		42.5	304.477
42.52	416.667		42.52	304.341
42.54	306.667		42.54	304.205
42.56	433.333		42.56	304.069
42.58	380		42.58	303.932
42.6	350		42.6	303.796
42.62	396.667		42.62	303.66
42.64	340		42.64	303.524
42.66	393.333		42.66	303.388
42.68	333.333		42.68	303.252
42.7	373.333		42.7	303.117
42.72	373.333		42.72	302.981
42.74	320		42.74	302.845
42.76	353.333		42.76	302.709
42.78	273.333		42.78	302.574
42.8	353.333		42.8	302.438
42.82	433.333		42.82	302.302
42.84	393.333		42.84	302.167
42.86	340		42.86	302.031
42.88	413.333		42.88	301.896
42.9	320		42.9	301.761
42.92	266.667		42.92	301.625
42.94	370		42.94	301.49
42.96	353.333		42.96	301.355
42.98	380		42.98	301.219
43	373.333		43	301.084
43.02	383.333		43.02	300.949
43.04	373.333		43.04	300.814
43.06	336.667		43.06	300.679
43.08	340		43.08	300.544
43.1	433.333		43.1	300.409
43.12	386.667		43.12	300.274
43.14	340		43.14	300.139
43.16	326.667		43.16	300.005
43.18	403.333		43.18	299.87
43.2	383.333		43.2	299.735
43.22	366.667		43.22	299.601
43.24	353.333		43.24	299.466
43.26	363.333		43.26	299.331
43.28	353.333		43.28	299.197
43.3	353.333		43.3	299.062
43.32	353.333		43.32	298.928
43.34	336.667		43.34	298.794
43.36	373.333		43.36	298.659
43.38	446.667		43.38	298.525
43.4	360		43.4	298.391
43.42	333.333		43.42	298.257
43.44	330		43.44	298.123
43.46	340		43.46	297.988
43.48	323.333		43.48	297.854
43.5	366.667		43.5	297.72
43.52	323.333		43.52	297.586
43.54	386.667		43.54	297.453
43.56	350		43.56	297.319
43.58	356.667		43.58	297.185
43.6	380		43.6	297.051
43.62	366.667		43.62	296.917
43.64	323.333		43.64	296.784
43.66	330		43.66	296.65
43.68	350		43.68	296.516
43.7	303.333		43.7	296.383
43.72	306.667		43.72	296.249
43.74	403.333		43.74	296.116
43.76	350		43.76	295.983
43.78	366.667		43.78	295.849
43.8	393.333		43.8	295.716
43.82	370		43.82	295.583
43.84	376.667		43.84	295.449
43.86	333.333		43.86	295.316
43.88	333.333		43.88	295.183
43.9	360		43.9	295.05
43.92	370		43.92	294.917
43.94	370		43.94	294.784
43.96	346.667		43.96	294.651
43.98	343.333		43.98	294.518
44	320		44	294.385
44.02	390		44.02	294.253
44.04	346.667		44.04	294.12
44.06	413.333		44.06	293.987
44.08	310		44.08	293.855
44.1	343.333		44.1	293.722
44.12	380		44.12	293.589
44.14	390		44.14	293.457
44.16	320		44.16	293.324
44.18	333.333		44.18	293.192
44.2	323.333		44.2	293.06
44.22	300		44.22	292.927
44.24	310		44.24	292.795
44.26	376.667		44.26	292.663
44.28	356.667		44.28	292.531
44.3	356.667		44.3	292.398
44.32	353.333		44.32	292.266
44.34	336.667		44.34	292.134
44.36	300		44.36	292.002
44.38	390		44.38	291.87
44.4	350		44.4	291.738
44.42	300		44.42	291.607
44.44	330		44.44	291.475
44.46	293.333		44.46	291.343
44.48	333.333		44.48	291.211
44.5	403.333		44.5	291.08
44.52	366.667		44.52	290.948
44.54	346.667		44.54	290.816
44.56	316.667		44.56	290.685
44.58	323.333		44.58	290.553
44.6	306.667		44.6	290.422
44.62	336.667		44.62	290.29
44.64	326.667		44.64	290.159
44.66	406.667		44.66	290.028
44.68	363.333		44.68	289.897
44.7	340		44.7	289.765
44.72	363.333		44.72	289.634
44.74	403.333		44.74	289.503
44.76	360		44.76	289.372
44.78	320		44.78	289.241
44.8	306.667		44.8	289.11
44.82	293.333		44.82	288.979
44.84	416.667		44.84	288.848
44.86	280		44.86	288.717
44.88	346.667		44.88	288.587
44.9	360		44.9	288.456
44.92	306.667		44.92	288.325
44.94	316.667		44.94	288.194
44.96	343.333		44.96	288.064
44.98	276.667		44.98	287.933
45	300		45	287.803
45.02	366.667		45.02	287.672
45.04	360		45.04	287.542
45.06	370		45.06	287.411
45.08	323.333		45.08	287.281
45.1	363.333		45.1	287.151
45.12	310		45.12	287.021
45.14	330		45.14	286.89
45.16	343.333		45.16	286.76
45.18	350		45.18	286.63
45.2	343.333		45.2	286.5
45.22	296.667		45.22	286.37
45.24	296.667		45.24	286.24
45.26	286.667		45.26	286.11
45.28	326.667		45.28	285.98
45.3	326.667		45.3	285.851
45.32	336.667		45.32	285.721
45.34	333.333		45.34	285.591
45.36	256.667		45.36	285.461
45.38	343.333		45.38	285.332
45.4	373.333		45.4	285.202
45.42	306.667		45.42	285.073
45.44	380		45.44	284.943
45.46	346.667		45.46	284.814
45.48	373.333		45.48	284.684
45.5	310		45.5	284.555
45.52	323.333		45.52	284.426
45.54	283.333		45.54	284.296
45.56	296.667		45.56	284.167
45.58	326.667		45.58	284.038
45.6	393.333		45.6	283.909
45.62	343.333		45.62	283.78
45.64	323.333		45.64	283.651
45.66	373.333		45.66	283.522
45.68	346.667		45.68	283.393
45.7	310		45.7	283.264
45.72	366.667		45.72	283.135
45.74	366.667		45.74	283.006
45.76	283.333		45.76	282.878
45.78	303.333		45.78	282.749
45.8	343.333		45.8	282.62
45.82	340		45.82	282.492
45.84	366.667		45.84	282.363
45.86	270		45.86	282.234
45.88	276.667		45.88	282.106
45.9	303.333		45.9	281.978
45.92	353.333		45.92	281.849
45.94	290		45.94	281.721
45.96	353.333		45.96	281.593
45.98	336.667		45.98	281.464
46	360		46	281.336
46.02	390		46.02	281.208
46.04	300		46.04	281.08
46.06	296.667		46.06	280.952
46.08	290		46.08	280.824
46.1	303.333		46.1	280.696
46.12	336.667		46.12	280.568
46.14	343.333		46.14	280.44
46.16	360		46.16	280.312
46.18	276.667		46.18	280.184
46.2	300		46.2	280.057
46.22	326.667		46.22	279.929
46.24	353.333		46.24	279.801
46.26	336.667		46.26	279.674
46.28	333.333		46.28	279.546
46.3	313.333		46.3	279.419
46.32	300		46.32	279.291
46.34	293.333		46.34	279.164
46.36	296.667		46.36	279.037
46.38	333.333		46.38	278.909
46.4	293.333		46.4	278.782
46.42	276.667		46.42	278.655
46.44	316.667		46.44	278.528
46.46	306.667		46.46	278.4
46.48	213.333		46.48	278.273
46.5	320		46.5	278.146
46.52	306.667		46.52	278.019
46.54	283.333		46.54	277.892
46.56	330		46.56	277.766
46.58	310		46.58	277.639
46.6	320		46.6	277.512
46.62	346.667		46.62	277.385
46.64	336.667		46.64	277.258
46.66	290		46.66	277.132
46.68	346.667		46.68	277.005
46.7	296.667		46.7	276.879
46.72	310		46.72	276.752
46.74	366.667		46.74	276.626
46.76	290		46.76	276.499
46.78	340		46.78	276.373
46.8	310		46.8	276.246
46.82	363.333		46.82	276.12
46.84	313.333		46.84	275.994
46.86	303.333		46.86	275.868
46.88	333.333		46.88	275.742
46.9	310		46.9	275.615
46.92	353.333		46.92	275.489
46.94	316.667		46.94	275.363
46.96	270		46.96	275.237
46.98	286.667		46.98	275.111
47	316.667		47	274.986
47.02	293.333		47.02	274.86
47.04	346.667		47.04	274.734
47.06	273.333		47.06	274.608
47.08	326.667		47.08	274.483
47.1	350		47.1	274.357
47.12	296.667		47.12	274.231
47.14	266.667		47.14	274.106
47.16	323.333		47.16	273.98
47.18	310		47.18	273.855
47.2	363.333		47.2	273.729
47.22	270		47.22	273.604
47.24	333.333		47.24	273.479
47.26	256.667		47.26	273.353
47.28	333.333		47.28	273.228
47.3	263.333		47.3	273.103
47.32	370		47.32	272.978
47.34	330		47.34	272.853
47.36	280		47.36	272.728
47.38	360		47.38	272.603
47.4	310		47.4	272.478
47.42	300		47.42	272.353
47.44	393.333		47.44	272.228
47.46	326.667		47.46	272.103
47.48	346.667		47.48	271.979
47.5	363.333		47.5	271.854
47.52	286.667		47.52	271.729
47.54	306.667		47.54	271.605
47.56	303.333		47.56	271.48
47.58	296.667		47.58	271.355
47.6	343.333		47.6	271.231
47.62	296.667		47.62	271.107
47.64	346.667		47.64	270.982
47.66	300		47.66	270.858
47.68	343.333		47.68	270.734
47.7	250		47.7	270.609
47.72	370		47.72	270.485
47.74	303.333		47.74	270.361
47.76	303.333		47.76	270.237
47.78	286.667		47.78	270.113
47.8	296.667		47.8	269.989
47.82	323.333		47.82	269.865
47.84	340		47.84	269.741
47.86	293.333		47.86	269.617
47.88	286.667		47.88	269.493
47.9	266.667		47.9	269.369
47.92	303.333		47.92	269.246
47.94	280		47.94	269.122
47.96	293.333		47.96	268.998
47.98	333.333		47.98	268.875
48	343.333		48	268.751
48.02	280		48.02	268.628
48.04	326.667		48.04	268.504
48.06	343.333		48.06	268.381
48.08	346.667		48.08	268.257
48.1	336.667		48.1	268.134
48.12	270		48.12	268.011
48.14	243.333		48.14	267.888
48.16	340		48.16	267.764
48.18	353.333		48.18	267.641
48.2	303.333		48.2	267.518
48.22	293.333		48.22	267.395
48.24	376.667		48.24	267.272
48.26	326.667		48.26	267.149
48.28	306.667		48.28	267.026
48.3	213.333		48.3	266.903
48.32	293.333		48.32	266.781
48.34	290		48.34	266.658
48.36	233.333		48.36	266.535
48.38	346.667		48.38	266.413
48.4	300		48.4	266.29
48.42	280		48.42	266.167
48.44	360		48.44	266.045
48.46	286.667		48.46	265.922
48.48	276.667		48.48	265.8
48.5	263.333		48.5	265.677
48.52	250		48.52	265.555
48.54	313.333		48.54	265.433
48.56	260		48.56	265.311
48.58	310		48.58	265.188
48.6	236.667		48.6	265.066
48.62	293.333		48.62	264.944
48.64	300		48.64	264.822
48.66	256.667		48.66	264.7
48.68	230		48.68	264.578
48.7	326.667		48.7	264.456
48.72	326.667		48.72	264.334
48.74	330		48.74	264.212
48.76	280		48.76	264.091
48.78	290		48.78	263.969
48.8	310		48.8	263.847
48.82	256.667		48.82	263.726
48.84	310		48.84	263.604
48.86	293.333		48.86	263.482
48.88	290		48.88	263.361
48.9	266.667		48.9	263.239
48.92	296.667		48.92	263.118
48.94	270		48.94	262.997
48.96	353.333		48.96	262.875
48.98	300		48.98	262.754
49	263.333		49	262.633
49.02	290		49.02	262.512
49.04	293.333		49.04	262.39
49.06	266.667		49.06	262.269
49.08	320		49.08	262.148
49.1	273.333		49.1	262.027
49.12	300		49.12	261.906
49.14	320		49.14	261.786
49.16	306.667		49.16	261.665
49.18	313.333		49.18	261.544
49.2	326.667		49.2	261.423
49.22	286.667		49.22	261.302
49.24	313.333		49.24	261.182
49.26	236.667		49.26	261.061
49.28	280		49.28	260.94
49.3	270		49.3	260.82
49.32	256.667		49.32	260.699
49.34	280		49.34	260.579
49.36	290		49.36	260.459
49.38	296.667		49.38	260.338
49.4	350		49.4	260.218
49.42	230		49.42	260.098
49.44	260		49.44	259.978
49.46	306.667		49.46	259.857
49.48	326.667		49.48	259.737
49.5	310		49.5	259.617
49.52	276.667		49.52	259.497
49.54	320		49.54	259.377
49.56	250		49.56	259.257
49.58	306.667		49.58	259.137
49.6	266.667		49.6	259.018
49.62	316.667		49.62	258.898
49.64	310		49.64	258.778
49.66	346.667		49.66	258.658
49.68	270		49.68	258.539
49.7	266.667		49.7	258.419
49.72	320		49.72	258.3
49.74	276.667		49.74	258.18
49.76	296.667		49.76	258.061
49.78	276.667		49.78	257.941
49.8	296.667		49.8	257.822
49.82	310		49.82	257.702
49.84	256.667		49.84	257.583
49.86	266.667		49.86	257.464
49.88	266.667		49.88	257.345
49.9	226.667		49.9	257.226
49.92	280		49.92	257.106
49.94	263.333		49.94	256.987
[truncated: 1,503 more rows]
