# Supplementary material for: Heteroatom-doped carbon dots from medicinal plants as novel biomaterials for as-use biomedical applications in comparison with synthetic drug, zaltoprofen
Source: Sci Rep. 2024 Jun 7;14:13160. doi: 10.1038/s41598-024-63700-w (PMC11161473; doi:10.1038/s41598-024-63700-w)
Supplement: Supplementary file 1 — Supplementary Information 1. [file 41598_2024_63700_MOESM1_ESM.zip › Raw data of scientific reports/Fig. 4a FN-CDs 1.csv]

Item	Value	Unit
Measurement Results
Date	Thursday	August 3	2023 6:16:24 AM
Measurement Type	Zeta Potential
Sample Name	MQD
Temperature of the Holder	25.0	�C
Dispersion Medium Viscosity	0.896	mPa�s
Conductivity	0.263	mS/cm
Electrode Voltage	3.3	V
Calculation Results
Zeta Potential
Peak1 Zeta Potential	19.4	mV
Peak2 Zeta Potential	---	mV
Peak3 Zeta Potential	---	mV
Electrophoretic Mobility
Peak1 Electrophoretic Mobility	0.000150	cm2/Vs
Peak2 Electrophoretic Mobility	---	cm2/Vs
Peak3 Electrophoretic Mobility	---	cm2/Vs
Zeta Potential (Mean)	19.4	mV
Electrophoretic Mobility Mean	0.000150	cm2/Vs
Zeta Potential(mV)	Intensity(a.u.)	Fitting Curve(a.u.)
-197.65	0	0
-190.118	0	0
-182.586	0	0
-175.053	0	0
-167.521	0	0
-159.988	0	0
-152.456	0	0
-144.923	0	0
-137.391	0	0
-129.858	0	0
-122.326	0	0
-114.793	0	0
-107.261	0	0
-99.7285	0	0
-92.1961	0	0
-84.6636	0	0
-77.1312	0	0
-69.5987	0	0
-62.0663	0	0
-54.5338	0	0
-47.0014	0	0
-39.4689	0	0
-31.9365	0	0
-24.404	0	0
-16.8716	0	0
-9.33911	0.000166645	0
-1.80666	0.00346966	0.000422188
5.72579	0.0082457	0.00448377
13.2582	0.0143706	0.0170198
20.7907	0.0308876	0.0299544
28.3232	0.00878654	0.0108139
35.8556	0.0023868	0.00251495
43.3881	0	0
50.9205	0	0
58.453	0	0
65.9854	0	0
73.5179	0	0
81.0503	0	0
88.5828	0	0
96.1152	0	0
103.648	0	0
111.18	0	0
118.713	0	0
126.245	0	0
133.777	0	0
141.31	0	0
148.842	0	0
156.375	0	0
163.907	0	0
171.44	0	0
178.972	0	0
186.505	0	0
194.037	0	0
Mobility(cm2/Vs)	Intensity(a.u.)	Fitting Curve(a.u.)
-0.00199542	0	0
-0.00193714	0	0
-0.00187886	0	0
-0.00182058	0	0
-0.00176231	0	0
-0.00170403	0	0
-0.00164575	0	0
-0.00158747	0	0
-0.0015292	0	0
-0.00147092	0	0
-0.00141264	0	0
-0.00135436	0	0
-0.00129609	0	0
-0.00123781	0	0
-0.00117953	0	0
-0.00112125	0	0
-0.00106298	0	0
-0.0010047	0	0
-0.00094642	0	0
-0.000888143	0	0
-0.000829865	0	0
-0.000771587	0	0
-0.00071331	0	0
-0.000655032	0	0
-0.000596754	0	0
-0.000538477	0	0
-0.000480199	0	0
-0.000421921	0	0
-0.000363644	0	0
-0.000305366	0	0
-0.000247088	0	0
-0.000188811	0	0
-0.000130533	0	0
-7.22555e-005	0.000166645	0
-1.39779e-005	0.00346966	0.000422188
4.42998e-005	0.0082457	0.00448377
0.000102577	0.0143706	0.0170198
0.000160855	0.0308876	0.0299544
0.000219133	0.00878654	0.0108139
0.00027741	0.0023868	0.00251495
0.000335688	0	0
0.000393966	0	0
0.000452243	0	0
0.000510521	0	0
0.000568799	0	0
0.000627076	0	0
0.000685354	0	0
0.000743632	0	0
0.000801909	0	0
0.000860187	0	0
0.000918464	0	0
0.000976742	0	0
0.00103502	0	0
0.0010933	0	0
0.00115158	0	0
0.00120985	0	0
0.00126813	0	0
0.00132641	0	0
0.00138469	0	0
0.00144296	0	0
0.00150124	0	0
0.00155952	0	0
0.0016178	0	0
0.00167607	0	0
0.00173435	0	0
0.00179263	0	0
0.00185091	0	0
0.00190918	0	0
0.00196746	0	0
Frequency(Hz)	Plus Intensity(a.u.)
500.488	0.00193832
502.93	0.00345605
505.371	0.00198284
507.813	0.00215767
510.254	0.00245459
512.695	0.00339472
515.137	0.00315248
517.578	0.00297321
520.02	0.00334084
522.461	0.0018777
524.902	0.00328394
527.344	0.00245243
529.785	0.00239527
532.227	0.00248723
534.668	0.00268165
537.109	0.00281303
539.551	0.00259154
541.992	0.00219999
544.434	0.00236422
546.875	0.00211179
549.316	0.00190283
551.758	0.00265224
554.199	0.002501
556.641	0.00223397
559.082	0.00332619
561.523	0.0027497
563.965	0.00258697
566.406	0.00182352
568.848	0.0018622
571.289	0.00157441
573.73	0.00223554
576.172	0.0025726
578.613	0.00198276
581.055	0.00176585
583.496	0.00120736
585.938	0.00186346
588.379	0.00137134
590.82	0.00105666
593.262	0.00160416
595.703	0.0028821
598.145	0.00149181
600.586	0.00216699
603.027	0.00158388
605.469	0.00148585
607.91	0.00232852
610.352	0.00175457
612.793	0.00163954
615.234	0.00139343
617.676	0.00206911
620.117	0.00146101
622.559	0.00188673
625	0.00187399
627.441	0.00255028
629.883	0.0016862
632.324	0.00164516
634.766	0.00163103
637.207	0.00197311
639.648	0.00127483
642.09	0.00178785
644.531	0.00161256
646.973	0.00138424
649.414	0.00148014
651.855	0.00185917
654.297	0.00212066
656.738	0.00145641
659.18	0.00212148
661.621	0.00116559
664.063	0.00105211
666.504	0.0013505
668.945	0.0010673
671.387	0.00116008
673.828	0.000831395
676.27	0.00172127
678.711	0.00140575
681.152	0.00143867
683.594	0.00180678
686.035	0.00189441
688.477	0.00202399
690.918	0.00212913
693.359	0.00217695
695.801	0.00427142
698.242	0.00333053
700.684	0.00501562
703.125	0.00685439
705.566	0.00949331
708.008	0.025774
710.449	0.00647718
712.891	0.00309376
715.332	0.00298764
717.773	0.00251594
720.215	0.00218143
722.656	0.00182413
725.098	0.00134004
727.539	0.00149471
729.98	0.00165733
732.422	0.00149053
734.863	0.00145377
737.305	0.00170612
739.746	0.00111682
742.188	0.00163995
744.629	0.00136474
747.07	0.00123028
749.512	0.00162404
751.953	0.00151822
754.395	0.00110351
756.836	0.00139331
759.277	0.00136134
761.719	0.00127406
764.16	0.00187838
766.602	0.00136457
769.043	0.00144366
771.484	0.00095309
773.926	0.00162849
776.367	0.00102462
778.809	0.00120417
781.25	0.00147492
783.691	0.00131699
786.133	0.00114855
788.574	0.00110615
791.016	0.000825126
793.457	0.000897129
795.898	0.00136054
798.34	0.000799888
800.781	0.000580521
803.223	0.000907632
805.664	0.000984061
808.105	0.000847152
810.547	0.00102051
812.988	0.00131114
815.43	0.000781436
817.871	0.00116077
820.313	0.000938131
822.754	0.00101951
825.195	0.00105193
827.637	0.000922916
830.078	0.00100024
832.52	0.000937479
834.961	0.000808901
837.402	0.00103291
839.844	0.00129527
842.285	0.000897201
844.727	0.00110436
847.168	0.000920577
849.609	0.000829858
852.051	0.000612772
854.492	0.000796605
856.934	0.000655555
859.375	0.000937597
861.816	0.000929773
864.258	0.00102709
866.699	0.000595619
869.141	0.00075138
871.582	0.000728454
874.023	0.000774841
876.465	0.000998032
878.906	0.00115097
881.348	0.000822885
883.789	0.000702575
886.23	0.00103249
888.672	0.000968095
891.113	0.000866147
893.555	0.000804735
895.996	0.000584187
898.438	0.00102263
Frequency(Hz)	Minus Intensity(a.u.)
500.488	0.00283125
502.93	0.00285124
505.371	0.00274489
507.813	0.00247439
510.254	0.00256148
512.695	0.00255168
515.137	0.00250209
517.578	0.00197397
520.02	0.00294699
522.461	0.00201707
524.902	0.00213962
527.344	0.00343775
529.785	0.0026401
532.227	0.00237908
534.668	0.0021276
537.109	0.00196218
539.551	0.00274736
541.992	0.00276037
544.434	0.00252055
546.875	0.00234734
549.316	0.00192911
551.758	0.00261148
554.199	0.00187858
556.641	0.00158438
559.082	0.00211798
561.523	0.00258435
563.965	0.00143447
566.406	0.00196813
568.848	0.0018523
571.289	0.00246038
573.73	0.00213308
576.172	0.0016379
578.613	0.00215126
581.055	0.00137935
583.496	0.00162993
585.938	0.00173141
588.379	0.00159113
590.82	0.00247747
593.262	0.0019471
595.703	0.00155164
598.145	0.00205582
600.586	0.00173732
603.027	0.00176565
605.469	0.0019715
607.91	0.00229113
610.352	0.00153213
612.793	0.0019308
615.234	0.0013754
617.676	0.00149502
620.117	0.00179305
622.559	0.00205833
625	0.000925569
627.441	0.00137396
629.883	0.00247288
632.324	0.000967768
634.766	0.00176848
637.207	0.00164653
639.648	0.00181177
642.09	0.00147036
644.531	0.00169315
646.973	0.00124572
649.414	0.00153729
651.855	0.00105221
654.297	0.00173342
656.738	0.00145354
659.18	0.00137718
661.621	0.0019268
664.063	0.00182116
666.504	0.00104791
668.945	0.00153525
671.387	0.00218202
673.828	0.00187315
676.27	0.00127435
678.711	0.00175856
681.152	0.00199934
683.594	0.00233161
686.035	0.00273453
688.477	0.00746194
690.918	0.00700089
693.359	0.00790536
695.801	0.0102561
698.242	0.00396051
700.684	0.00366308
703.125	0.00394236
705.566	0.00625269
708.008	0.020274
710.449	0.0026057
712.891	0.00219569
715.332	0.00159358
717.773	0.00257057
720.215	0.00263254
722.656	0.00233535
725.098	0.00231831
727.539	0.00180783
729.98	0.0019153
732.422	0.0013226
734.863	0.00126861
737.305	0.00132551
739.746	0.00163369
742.188	0.00143635
744.629	0.00131937
747.07	0.0011384
749.512	0.00110469
751.953	0.00101724
754.395	0.00119508
756.836	0.00098931
759.277	0.000924926
761.719	0.00123866
764.16	0.00130936
766.602	0.000666126
769.043	0.00136169
771.484	0.000921681
773.926	0.00124981
776.367	0.000910687
778.809	0.000773159
781.25	0.001161
783.691	0.000903925
786.133	0.00152307
788.574	0.000731012
791.016	0.00093254
793.457	0.000907539
795.898	0.000984448
798.34	0.00124013
800.781	0.000834129
803.223	0.000842132
805.664	0.000797094
808.105	0.00069854
810.547	0.000970567
812.988	0.00107567
815.43	0.000988629
817.871	0.000763854
820.313	0.00107025
822.754	0.000847695
825.195	0.000753922
827.637	0.000812012
830.078	0.000782517
832.52	0.000911917
834.961	0.000802959
837.402	0.00108521
839.844	0.00105893
842.285	0.000567647
844.727	0.00126483
847.168	0.000950403
849.609	0.000700743
852.051	0.000798069
854.492	0.000685248
856.934	0.000726447
859.375	0.00096999
861.816	0.000740998
864.258	0.0007644
866.699	0.000912193
869.141	0.000982655
871.582	0.000754807
874.023	0.000637961
876.465	0.000990093
878.906	0.000992078
881.348	0.000861738
883.789	0.000341662
886.23	0.000933948
888.672	0.000961119
891.113	0.000768946
893.555	0.000683058
895.996	0.000620183
898.438	0.000693457
