# Supplementary material for: Heteroatom-doped carbon dots from medicinal plants as novel biomaterials for as-use biomedical applications in comparison with synthetic drug, zaltoprofen
Source: Sci Rep. 2024 Jun 7;14:13160. doi: 10.1038/s41598-024-63700-w (PMC11161473; doi:10.1038/s41598-024-63700-w)
Supplement: Supplementary file 1 — Supplementary Information 1. [file 41598_2024_63700_MOESM1_ESM.zip › Raw data of scientific reports/Fig. 4a FN-CDs2 (2).csv]

Item	Value	Unit
RVR-MQD-2.nzt
Measurement Results
Date	Sunday	October 1	2023 6:13:11 AM
Measurement Type	Zeta Potential
Sample Name	RVR-MQD-2
Temperature of the Holder	25.0	�C
Dispersion Medium Viscosity	0.895	mPa�s
Conductivity	0.313	mS/cm
Electrode Voltage	3.3	V
Calculation Results
Zeta Potential
Peak1 Zeta Potential	-0.4	mV
Peak2 Zeta Potential	---	mV
Peak3 Zeta Potential	---	mV
Electrophoretic Mobility
Peak1 Electrophoretic Mobility	-0.000003	cm2/Vs
Peak2 Electrophoretic Mobility	---	cm2/Vs
Peak3 Electrophoretic Mobility	---	cm2/Vs
Zeta Potential (Mean)	-0.4	mV
Electrophoretic Mobility Mean	-0.000003	cm2/Vs
Zeta Potential(mV)	Intensity(a.u.)	Fitting Curve(a.u.)
-194.847	0	0
-187.305	0	0
-179.763	0	0
-172.221	0	0
-164.678	0	0
-157.136	0	0
-149.594	0	0
-142.051	0	0
-134.509	0	0
-126.967	0	0
-119.425	0	0
-111.882	0	0
-104.34	0	0
-96.798	0	0
-89.2558	0	0
-81.7135	0	0
-74.1712	0	0
-66.629	0	0
-59.0867	0	0
-51.5445	0	0
-44.0023	0	0
-36.46	0	0
-28.9177	0	0
-21.3755	0.00850392	0
-13.8332	0.0383949	0.0193547
-6.29099	0.079555	0.0898438
1.25126	0.168897	0.165277
8.79351	0.0347756	0.0477572
16.3358	0.012736	0.00776159
23.878	0	0
31.4203	0	0
38.9625	0	0
46.5048	0	0
54.047	0	0
61.5893	0	0
69.1315	0	0
76.6738	0	0
84.216	0	0
91.7583	0	0
99.3005	0	0
106.843	0	0
114.385	0	0
121.927	0	0
129.47	0	0
137.012	0	0
144.554	0	0
152.096	0	0
159.639	0	0
167.181	0	0
174.723	0	0
182.265	0	0
189.808	0	0
197.35	0	0
Mobility(cm2/Vs)	Intensity(a.u.)	Fitting Curve(a.u.)
-0.00197618	0	0
-0.00191777	0	0
-0.00185937	0	0
-0.00180096	0	0
-0.00174255	0	0
-0.00168414	0	0
-0.00162573	0	0
-0.00156733	0	0
-0.00150892	0	0
-0.00145051	0	0
-0.0013921	0	0
-0.00133369	0	0
-0.00127529	0	0
-0.00121688	0	0
-0.00115847	0	0
-0.00110006	0	0
-0.00104165	0	0
-0.000983246	0	0
-0.000924838	0	0
-0.00086643	0	0
-0.000808022	0	0
-0.000749614	0	0
-0.000691206	0	0
-0.000632798	0	0
-0.00057439	0	0
-0.000515982	0	0
-0.000457574	0	0
-0.000399166	0	0
-0.000340758	0	0
-0.00028235	0	0
-0.000223942	0	0
-0.000165534	0.00850392	0
-0.000107126	0.0383949	0.0193547
-4.87181e-005	0.079555	0.0898438
9.68988e-006	0.168897	0.165277
6.80979e-005	0.0347756	0.0477572
0.000126506	0.012736	0.00776159
0.000184914	0	0
0.000243322	0	0
0.00030173	0	0
0.000360138	0	0
0.000418546	0	0
0.000476954	0	0
0.000535362	0	0
0.00059377	0	0
0.000652178	0	0
0.000710586	0	0
0.000768994	0	0
0.000827402	0	0
0.000885809	0	0
0.000944217	0	0
0.00100263	0	0
0.00106103	0	0
0.00111944	0	0
0.00117785	0	0
0.00123626	0	0
0.00129467	0	0
0.00135307	0	0
0.00141148	0	0
0.00146989	0	0
0.0015283	0	0
0.00158671	0	0
0.00164511	0	0
0.00170352	0	0
0.00176193	0	0
0.00182034	0	0
0.00187875	0	0
0.00193715	0	0
0.00199556	0	0
Frequency(Hz)	Plus Intensity(a.u.)
500.488	0.0122213
502.93	0.0106262
505.371	0.0130634
507.813	0.0192748
510.254	0.010701
512.695	0.0103686
515.137	0.015048
517.578	0.00934968
520.02	0.0114596
522.461	0.0140049
524.902	0.0127981
527.344	0.0115374
529.785	0.00973855
532.227	0.0086159
534.668	0.0122418
537.109	0.00844121
539.551	0.0140459
541.992	0.0114225
544.434	0.0143278
546.875	0.0137478
549.316	0.00952642
551.758	0.017636
554.199	0.0146735
556.641	0.013964
559.082	0.015899
561.523	0.00948876
563.965	0.00656444
566.406	0.0132622
568.848	0.00970254
571.289	0.0117818
573.73	0.0117123
576.172	0.0124951
578.613	0.012688
581.055	0.00706527
583.496	0.0119907
585.938	0.0100605
588.379	0.0132638
590.82	0.0127673
593.262	0.0154242
595.703	0.00885706
598.145	0.011767
600.586	0.0140376
603.027	0.0104142
605.469	0.0100258
607.91	0.0116454
610.352	0.0126158
612.793	0.0107025
615.234	0.0108003
617.676	0.0109621
620.117	0.0119919
622.559	0.0121859
625	0.0126456
627.441	0.0115958
629.883	0.0148782
632.324	0.0125165
634.766	0.010498
637.207	0.00911277
639.648	0.0142275
642.09	0.00992892
644.531	0.0110014
646.973	0.0120223
649.414	0.0083675
651.855	0.0095594
654.297	0.0124836
656.738	0.00897237
659.18	0.0136913
661.621	0.0101542
664.063	0.00866497
666.504	0.0128475
668.945	0.00747401
671.387	0.00898591
673.828	0.0118619
676.27	0.0148622
678.711	0.00997558
681.152	0.0113119
683.594	0.010106
686.035	0.00957777
688.477	0.0200356
690.918	0.017664
693.359	0.0161633
695.801	0.0218836
698.242	0.0130877
700.684	0.017648
703.125	0.0398851
705.566	0.0657153
708.008	0.168449
710.449	0.0232209
712.891	0.018995
715.332	0.0134095
717.773	0.0153218
720.215	0.0167744
722.656	0.017798
725.098	0.0105362
727.539	0.011595
729.98	0.0118686
732.422	0.0109256
734.863	0.00956304
737.305	0.0114616
739.746	0.0070832
742.188	0.0122806
744.629	0.0139876
747.07	0.00994731
749.512	0.00972169
751.953	0.00933164
754.395	0.0112024
756.836	0.01068
759.277	0.0106766
761.719	0.0121717
764.16	0.00861553
766.602	0.00953993
769.043	0.00751957
771.484	0.00730096
773.926	0.0123513
776.367	0.0108557
778.809	0.0103889
781.25	0.00726384
783.691	0.0106022
786.133	0.00936361
788.574	0.0055798
791.016	0.0132779
793.457	0.00698514
795.898	0.00676111
798.34	0.00819129
800.781	0.0092428
803.223	0.00554152
805.664	0.0098765
808.105	0.00879011
810.547	0.00918938
812.988	0.00760942
815.43	0.00724573
817.871	0.00669157
820.313	0.00812624
822.754	0.00643773
825.195	0.00606047
827.637	0.00716315
830.078	0.00634696
832.52	0.00840574
834.961	0.00982757
837.402	0.00949993
839.844	0.00684882
842.285	0.00939202
844.727	0.00546348
847.168	0.00625312
849.609	0.00572127
852.051	0.00775049
854.492	0.00654373
856.934	0.00472598
859.375	0.00836464
861.816	0.00661121
864.258	0.00735699
866.699	0.00547662
869.141	0.00702654
871.582	0.00652752
874.023	0.00550115
876.465	0.00900317
878.906	0.00386203
881.348	0.00689459
883.789	0.00667696
886.23	0.00531141
888.672	0.00788491
891.113	0.00459854
893.555	0.00622387
895.996	0.00616805
898.438	0.00557568
Frequency(Hz)	Minus Intensity(a.u.)
500.488	0.0104755
502.93	0.0143421
505.371	0.020509
507.813	0.0119564
510.254	0.0115397
512.695	0.0115617
515.137	0.0131385
517.578	0.00937064
520.02	0.0108775
522.461	0.0164114
524.902	0.00996991
527.344	0.010489
529.785	0.0105697
532.227	0.0100672
534.668	0.00963934
537.109	0.0116362
539.551	0.0113929
541.992	0.0109193
544.434	0.0092901
546.875	0.0104382
549.316	0.00923811
551.758	0.0136277
554.199	0.00919718
556.641	0.00995069
559.082	0.0127987
561.523	0.0111854
563.965	0.00919155
566.406	0.0136533
568.848	0.0101434
571.289	0.00945812
573.73	0.00911983
576.172	0.0129506
578.613	0.010753
581.055	0.00914174
583.496	0.0125992
585.938	0.0114317
588.379	0.0131312
590.82	0.00981352
593.262	0.00614415
595.703	0.0102903
598.145	0.00927138
600.586	0.0165411
603.027	0.0102979
605.469	0.00926284
607.91	0.0097589
610.352	0.00956743
612.793	0.0103868
615.234	0.00995563
617.676	0.00773491
620.117	0.0114388
622.559	0.00941723
625	0.00649547
627.441	0.00862332
629.883	0.0155465
632.324	0.0155778
634.766	0.0093378
637.207	0.0119674
639.648	0.00905665
642.09	0.00999527
644.531	0.0108345
646.973	0.00981875
649.414	0.0140736
651.855	0.0132657
654.297	0.0111076
656.738	0.0111727
659.18	0.0109223
661.621	0.0123282
664.063	0.00789446
666.504	0.0128258
668.945	0.0111944
671.387	0.0135388
673.828	0.0178306
676.27	0.0120504
678.711	0.0110995
681.152	0.0151616
683.594	0.0101682
686.035	0.0121332
688.477	0.012214
690.918	0.0118973
693.359	0.01042
695.801	0.013036
698.242	0.0189006
700.684	0.0199621
703.125	0.0259947
705.566	0.0748321
708.008	0.280671
710.449	0.0376472
712.891	0.0207773
715.332	0.0178199
717.773	0.0129194
720.215	0.0150283
722.656	0.0143689
725.098	0.0138966
727.539	0.0137115
729.98	0.00908756
732.422	0.0127905
734.863	0.00957571
737.305	0.00949261
739.746	0.0085997
742.188	0.0102691
744.629	0.00959751
747.07	0.00937276
749.512	0.0115726
751.953	0.0108592
754.395	0.00835349
756.836	0.00928032
759.277	0.00775218
761.719	0.00997148
764.16	0.0113483
766.602	0.00801617
769.043	0.00868834
771.484	0.0106308
773.926	0.00828793
776.367	0.00734279
778.809	0.0069275
781.25	0.0104386
783.691	0.00734769
786.133	0.00774559
788.574	0.0103375
791.016	0.00867834
793.457	0.00777182
795.898	0.00655723
798.34	0.00561379
800.781	0.00940639
803.223	0.00931615
805.664	0.0086797
808.105	0.00789916
810.547	0.00836577
812.988	0.00872734
815.43	0.00857337
817.871	0.0117657
820.313	0.00814402
822.754	0.00776745
825.195	0.00460487
827.637	0.00792935
830.078	0.00634009
832.52	0.00765389
834.961	0.00767208
837.402	0.00951115
839.844	0.00759946
842.285	0.00799586
844.727	0.00943192
847.168	0.00769236
849.609	0.00719554
852.051	0.00759461
854.492	0.00709675
856.934	0.0048021
859.375	0.00788979
861.816	0.00581785
864.258	0.00689376
866.699	0.00636135
869.141	0.0098741
871.582	0.00846222
874.023	0.00529495
876.465	0.00589558
878.906	0.00587631
881.348	0.00768883
883.789	0.0059579
886.23	0.00592775
888.672	0.0115233
891.113	0.00466031
893.555	0.00547583
895.996	0.0091225
898.438	0.00633127
