# Supplementary material for: Heteroatom-doped carbon dots from medicinal plants as novel biomaterials for as-use biomedical applications in comparison with synthetic drug, zaltoprofen
Source: Sci Rep. 2024 Jun 7;14:13160. doi: 10.1038/s41598-024-63700-w (PMC11161473; doi:10.1038/s41598-024-63700-w)
Supplement: Supplementary file 1 — Supplementary Information 1. [file 41598_2024_63700_MOESM1_ESM.zip › Raw data of scientific reports/Fig. 4a FN-CDs2 (3).csv]

Item	Value	Unit
RVR-MQD.nzt
Measurement Results
Date	Sunday	October 1	2023 6:09:02 AM
Measurement Type	Zeta Potential
Sample Name	RVR-MQD
Temperature of the Holder	25.0	�C
Dispersion Medium Viscosity	0.896	mPa�s
Conductivity	0.311	mS/cm
Electrode Voltage	3.3	V
Calculation Results
Zeta Potential
Peak1 Zeta Potential	0.1	mV
Peak2 Zeta Potential	---	mV
Peak3 Zeta Potential	---	mV
Electrophoretic Mobility
Peak1 Electrophoretic Mobility	0.000001	cm2/Vs
Peak2 Electrophoretic Mobility	---	cm2/Vs
Peak3 Electrophoretic Mobility	---	cm2/Vs
Zeta Potential (Mean)	0.1	mV
Electrophoretic Mobility Mean	0.000001	cm2/Vs
Zeta Potential(mV)	Intensity(a.u.)	Fitting Curve(a.u.)
-195.318	0	0
-187.768	0	0
-180.218	0	0
-172.667	0	0
-165.117	0	0
-157.567	0	0
-150.017	0	0
-142.466	0	0
-134.916	0	0
-127.366	0	0
-119.816	0	0
-112.265	0	0
-104.715	0	0
-97.1648	0	0
-89.6145	0	0
-82.0643	0	0
-74.514	0	0
-66.9637	0	0
-59.4135	0	0
-51.8632	0	0
-44.3129	0	0
-36.7626	0	0
-29.2124	0	0
-21.6621	0	0
-14.1118	0.0289837	0.0162096
-6.56156	0.130073	0.137382
0.988708	0.378845	0.377196
8.53898	0.078226	0.0891284
16.0892	0.019862	0.00500828
23.6395	0	0
31.1898	0	0
38.7401	0	0
46.2903	0	0
53.8406	0	0
61.3909	0	0
68.9411	0	0
76.4914	0	0
84.0417	0	0
91.5919	0	0
99.1422	0	0
106.692	0	0
114.243	0	0
121.793	0	0
129.343	0	0
136.894	0	0
144.444	0	0
151.994	0	0
159.544	0	0
167.095	0	0
174.645	0	0
182.195	0	0
189.745	0	0
197.296	0	0
Mobility(cm2/Vs)	Intensity(a.u.)	Fitting Curve(a.u.)
-0.00197848	0	0
-0.00192006	0	0
-0.00186165	0	0
-0.00180323	0	0
-0.00174482	0	0
-0.0016864	0	0
-0.00162798	0	0
-0.00156957	0	0
-0.00151115	0	0
-0.00145274	0	0
-0.00139432	0	0
-0.00133591	0	0
-0.00127749	0	0
-0.00121908	0	0
-0.00116066	0	0
-0.00110224	0	0
-0.00104383	0	0
-0.000985414	0	0
-0.000926998	0	0
-0.000868583	0	0
-0.000810167	0	0
-0.000751752	0	0
-0.000693336	0	0
-0.000634921	0	0
-0.000576505	0	0
-0.00051809	0	0
-0.000459674	0	0
-0.000401259	0	0
-0.000342843	0	0
-0.000284428	0	0
-0.000226012	0	0
-0.000167597	0	0
-0.000109181	0.0289837	0.0162096
-5.0766e-005	0.130073	0.137382
7.64951e-006	0.378845	0.377196
6.6065e-005	0.078226	0.0891284
0.000124481	0.019862	0.00500828
0.000182896	0	0
0.000241311	0	0
0.000299727	0	0
0.000358142	0	0
0.000416558	0	0
0.000474973	0	0
0.000533389	0	0
0.000591804	0	0
0.00065022	0	0
0.000708635	0	0
0.000767051	0	0
0.000825466	0	0
0.000883882	0	0
0.000942297	0	0
0.00100071	0	0
0.00105913	0	0
0.00111754	0	0
0.00117596	0	0
0.00123437	0	0
0.00129279	0	0
0.00135121	0	0
0.00140962	0	0
0.00146804	0	0
0.00152645	0	0
0.00158487	0	0
0.00164328	0	0
0.0017017	0	0
0.00176011	0	0
0.00181853	0	0
0.00187695	0	0
0.00193536	0	0
0.00199378	0	0
Frequency(Hz)	Plus Intensity(a.u.)
500.488	0.0118391
502.93	0.0137756
505.371	0.0091714
507.813	0.00934815
510.254	0.0119414
512.695	0.0124792
515.137	0.0098018
517.578	0.00927675
520.02	0.0105042
522.461	0.00883826
524.902	0.00818625
527.344	0.0104562
529.785	0.00857167
532.227	0.0123307
534.668	0.0110958
537.109	0.0110812
539.551	0.0113492
541.992	0.00864722
544.434	0.0119664
546.875	0.0129418
549.316	0.0110412
551.758	0.0121726
554.199	0.0114577
556.641	0.0119527
559.082	0.0121621
561.523	0.0072743
563.965	0.01047
566.406	0.0118716
568.848	0.0064094
571.289	0.0152546
573.73	0.00808258
576.172	0.00767353
578.613	0.00804745
581.055	0.00954849
583.496	0.00932641
585.938	0.0105689
588.379	0.011707
590.82	0.0112007
593.262	0.0109998
595.703	0.00615808
598.145	0.0117485
600.586	0.0109109
603.027	0.0100015
605.469	0.00662859
607.91	0.00823099
610.352	0.0155267
612.793	0.00767565
615.234	0.011455
617.676	0.0119957
620.117	0.00884365
622.559	0.0105481
625	0.00474275
627.441	0.0066484
629.883	0.00752934
632.324	0.0106181
634.766	0.00953867
637.207	0.00696133
639.648	0.0111658
642.09	0.0121841
644.531	0.0103578
646.973	0.0107718
649.414	0.0116416
651.855	0.00881635
654.297	0.0120692
656.738	0.0116789
659.18	0.00942199
661.621	0.00795162
664.063	0.00975398
666.504	0.00771128
668.945	0.0072372
671.387	0.0105494
673.828	0.0135681
676.27	0.00843786
678.711	0.0138147
681.152	0.0126295
683.594	0.0172382
686.035	0.0110026
688.477	0.0156981
690.918	0.0149171
693.359	0.0121283
695.801	0.0228359
698.242	0.0138526
700.684	0.0399024
703.125	0.0417489
705.566	0.260971
708.008	1.0881
710.449	0.093085
712.891	0.0384204
715.332	0.0305515
717.773	0.0262243
720.215	0.0132885
722.656	0.0106995
725.098	0.0114205
727.539	0.0113556
729.98	0.00960528
732.422	0.00913069
734.863	0.0114808
737.305	0.00791266
739.746	0.00771262
742.188	0.00806551
744.629	0.00892523
747.07	0.00871632
749.512	0.0115066
751.953	0.00942012
754.395	0.00573217
756.836	0.0122032
759.277	0.00675255
761.719	0.0102754
764.16	0.00936068
766.602	0.00770617
769.043	0.0076828
771.484	0.00804766
773.926	0.00975011
776.367	0.0105987
778.809	0.00736568
781.25	0.00987002
783.691	0.00819881
786.133	0.00776341
788.574	0.00626255
791.016	0.00556352
793.457	0.00954537
795.898	0.00829026
798.34	0.00725941
800.781	0.00989843
803.223	0.00938714
805.664	0.00734456
808.105	0.0091098
810.547	0.00831395
812.988	0.00854756
815.43	0.00843715
817.871	0.005332
820.313	0.00900059
822.754	0.00783556
825.195	0.0104608
827.637	0.00513326
830.078	0.00700408
832.52	0.00877504
834.961	0.00556936
837.402	0.0073756
839.844	0.0069975
842.285	0.00610006
844.727	0.00629899
847.168	0.00836477
849.609	0.00600256
852.051	0.00842235
854.492	0.00588996
856.934	0.00508479
859.375	0.00386464
861.816	0.00448748
864.258	0.00698538
866.699	0.00699057
869.141	0.00672765
871.582	0.0063197
874.023	0.00721306
876.465	0.00702222
878.906	0.00557181
881.348	0.00586615
883.789	0.00670654
886.23	0.00501485
888.672	0.00685872
891.113	0.00336461
893.555	0.00556925
895.996	0.00578762
898.438	0.0074707
Frequency(Hz)	Minus Intensity(a.u.)
500.488	0.00772742
502.93	0.0106221
505.371	0.0108237
507.813	0.0105709
510.254	0.00801411
512.695	0.0102649
515.137	0.0106456
517.578	0.010478
520.02	0.0123742
522.461	0.00947902
524.902	0.0109955
527.344	0.0129081
529.785	0.0138376
532.227	0.00791536
534.668	0.00909134
537.109	0.0125467
539.551	0.0134753
541.992	0.00957202
544.434	0.0121738
546.875	0.0113016
549.316	0.00911993
551.758	0.0103057
554.199	0.0126153
556.641	0.0132003
559.082	0.0115588
561.523	0.0101626
563.965	0.00894141
566.406	0.0090338
568.848	0.0103499
571.289	0.0116419
573.73	0.00896143
576.172	0.0146915
578.613	0.00882004
581.055	0.00571028
583.496	0.0112767
585.938	0.0116489
588.379	0.0109919
590.82	0.00862825
593.262	0.0097737
595.703	0.0113601
598.145	0.00838656
600.586	0.0100248
603.027	0.00923273
605.469	0.0123032
607.91	0.00914823
610.352	0.0131781
612.793	0.00806017
615.234	0.0086422
617.676	0.0118484
620.117	0.00788123
622.559	0.00990053
625	0.00749927
627.441	0.00807079
629.883	0.00759417
632.324	0.00989296
634.766	0.00791816
637.207	0.010088
639.648	0.0130141
642.09	0.00829284
644.531	0.0130287
646.973	0.0115295
649.414	0.0135103
651.855	0.00712979
654.297	0.00683706
656.738	0.00834024
659.18	0.0121695
661.621	0.00956902
664.063	0.0104891
666.504	0.014351
668.945	0.012362
671.387	0.0105207
673.828	0.00825685
676.27	0.00997967
678.711	0.010671
681.152	0.0148469
683.594	0.00961732
686.035	0.0131363
688.477	0.014699
690.918	0.0127179
693.359	0.0137724
695.801	0.0248436
698.242	0.0205344
700.684	0.0227582
703.125	0.0651933
705.566	0.29651
708.008	1.22095
710.449	0.0862907
712.891	0.0342378
715.332	0.0285147
717.773	0.0290815
720.215	0.0174746
722.656	0.0166577
725.098	0.0111995
727.539	0.00850734
729.98	0.00826225
732.422	0.00899337
734.863	0.0122305
737.305	0.0103493
739.746	0.0117639
742.188	0.00748977
744.629	0.00717317
747.07	0.0188425
749.512	0.00783409
751.953	0.00728975
754.395	0.00938119
756.836	0.00921623
759.277	0.0109609
761.719	0.00902695
764.16	0.00515218
766.602	0.00626326
769.043	0.0105842
771.484	0.00789424
773.926	0.00606547
776.367	0.00711526
778.809	0.00631761
781.25	0.0078638
783.691	0.00948295
786.133	0.00844056
788.574	0.00787346
791.016	0.00789836
793.457	0.00616701
795.898	0.00706501
798.34	0.00887243
800.781	0.00613904
803.223	0.00651309
805.664	0.0061058
808.105	0.0065066
810.547	0.00744441
812.988	0.00792821
815.43	0.0108714
817.871	0.00731892
820.313	0.00426864
822.754	0.0075337
825.195	0.00550067
827.637	0.00537766
830.078	0.008412
832.52	0.00757122
834.961	0.00651902
837.402	0.00569674
839.844	0.00508554
842.285	0.00784911
844.727	0.00398071
847.168	0.00626238
849.609	0.00661632
852.051	0.00679161
854.492	0.00827828
856.934	0.00638455
859.375	0.00546571
861.816	0.00638048
864.258	0.00636072
866.699	0.00751048
869.141	0.00667576
871.582	0.00770871
874.023	0.00816318
876.465	0.00613669
878.906	0.00613998
881.348	0.00945837
883.789	0.00471838
886.23	0.00847263
888.672	0.00358452
891.113	0.00580817
893.555	0.00587214
895.996	0.00554329
898.438	0.00564456
