# Supplementary material for: Heteroatom-doped carbon dots from medicinal plants as novel biomaterials for as-use biomedical applications in comparison with synthetic drug, zaltoprofen
Source: Sci Rep. 2024 Jun 7;14:13160. doi: 10.1038/s41598-024-63700-w (PMC11161473; doi:10.1038/s41598-024-63700-w)
Supplement: Supplementary file 1 — Supplementary Information 1. [file 41598_2024_63700_MOESM1_ESM.zip › Raw data of scientific reports/Fig. 4b Z-FN-CDs 1.csv]

Item	Value	Unit
RVR-ZQD-2.nzt
Measurement Results
Date	Sunday	October 1	2023 6:03:09 AM
Measurement Type	Zeta Potential
Sample Name	RVR-ZQD-2
Temperature of the Holder	25.0	�C
Dispersion Medium Viscosity	0.896	mPa�s
Conductivity	0.156	mS/cm
Electrode Voltage	3.3	V
Calculation Results
Zeta Potential
Peak1 Zeta Potential	0.5	mV
Peak2 Zeta Potential	---	mV
Peak3 Zeta Potential	---	mV
Electrophoretic Mobility
Peak1 Electrophoretic Mobility	0.000004	cm2/Vs
Peak2 Electrophoretic Mobility	---	cm2/Vs
Peak3 Electrophoretic Mobility	---	cm2/Vs
Zeta Potential (Mean)	0.5	mV
Electrophoretic Mobility Mean	0.000004	cm2/Vs
Zeta Potential(mV)	Intensity(a.u.)	Fitting Curve(a.u.)
-193.336	0	0
-185.834	0	0
-178.331	0	0
-170.828	0	0
-163.325	0	0
-155.823	0	0
-148.32	0	0
-140.817	0	0
-133.314	0	0
-125.812	0	0
-118.309	0	0
-110.806	0	0
-103.304	0	0
-95.8008	0	0
-88.2981	0	0
-80.7954	0	0
-73.2926	0	0
-65.7899	0	0
-58.2872	0	0
-50.7845	0	0
-43.2817	0	0
-35.779	0	0
-28.2763	0	0
-20.7736	0.0468592	0
-13.2708	0.263495	0.140812
-5.7681	0.764482	0.829682
1.73463	1.86485	1.84654
9.23736	0.391676	0.482802
16.7401	0.137732	0.0535765
24.2428	0	0
31.7455	0	0
39.2483	0	0
46.751	0	0
54.2537	0	0
61.7564	0	0
69.2592	0	0
76.7619	0	0
84.2646	0	0
91.7674	0	0
99.2701	0	0
106.773	0	0
114.276	0	0
121.778	0	0
129.281	0	0
136.784	0	0
144.286	0	0
151.789	0	0
159.292	0	0
166.795	0	0
174.297	0	0
181.8	0	0
189.303	0	0
196.806	0	0
Mobility(cm2/Vs)	Intensity(a.u.)	Fitting Curve(a.u.)
-0.0019602	0	0
-0.00190215	0	0
-0.0018441	0	0
-0.00178606	0	0
-0.00172801	0	0
-0.00166996	0	0
-0.00161191	0	0
-0.00155387	0	0
-0.00149582	0	0
-0.00143777	0	0
-0.00137972	0	0
-0.00132168	0	0
-0.00126363	0	0
-0.00120558	0	0
-0.00114753	0	0
-0.00108948	0	0
-0.00103144	0	0
-0.00097339	0	0
-0.000915342	0	0
-0.000857294	0	0
-0.000799247	0	0
-0.000741199	0	0
-0.000683151	0	0
-0.000625104	0	0
-0.000567056	0	0
-0.000509008	0	0
-0.000450961	0	0
-0.000392913	0	0
-0.000334865	0	0
-0.000276818	0	0
-0.00021877	0	0
-0.000160722	0.0468592	0
-0.000102675	0.263495	0.140812
-4.4627e-005	0.764482	0.829682
1.34206e-005	1.86485	1.84654
7.14683e-005	0.391676	0.482802
0.000129516	0.137732	0.0535765
0.000187564	0	0
0.000245611	0	0
0.000303659	0	0
0.000361707	0	0
0.000419754	0	0
0.000477802	0	0
0.00053585	0	0
0.000593897	0	0
0.000651945	0	0
0.000709993	0	0
0.00076804	0	0
0.000826088	0	0
0.000884135	0	0
0.000942183	0	0
0.00100023	0	0
0.00105828	0	0
0.00111633	0	0
0.00117437	0	0
0.00123242	0	0
0.00129047	0	0
0.00134852	0	0
0.00140656	0	0
0.00146461	0	0
0.00152266	0	0
0.00158071	0	0
0.00163875	0	0
0.0016968	0	0
0.00175485	0	0
0.0018129	0	0
0.00187095	0	0
0.00192899	0	0
0.00198704	0	0
Frequency(Hz)	Plus Intensity(a.u.)
500.488	0.0550437
502.93	0.0488877
505.371	0.0478484
507.813	0.06847
510.254	0.071867
512.695	0.0506331
515.137	0.0511982
517.578	0.0630283
520.02	0.0398342
522.461	0.0720076
524.902	0.0549262
527.344	0.0636649
529.785	0.0480941
532.227	0.0638344
534.668	0.0630409
537.109	0.0566816
539.551	0.0475575
541.992	0.0547656
544.434	0.0700702
546.875	0.0336988
549.316	0.0560496
551.758	0.0400637
554.199	0.0618177
556.641	0.0374983
559.082	0.0660508
561.523	0.0408964
563.965	0.0694361
566.406	0.0410834
568.848	0.0542191
571.289	0.0506095
573.73	0.0403262
576.172	0.0425249
578.613	0.0408723
581.055	0.0580748
583.496	0.0352786
585.938	0.0521363
588.379	0.0490161
590.82	0.0481992
593.262	0.0454402
595.703	0.0491689
598.145	0.0566643
600.586	0.0536776
603.027	0.0421715
605.469	0.0306584
607.91	0.0388852
610.352	0.0399209
612.793	0.0580466
615.234	0.0272597
617.676	0.0341727
620.117	0.0546897
622.559	0.0526476
625	0.0380312
627.441	0.0353653
629.883	0.0414449
632.324	0.0555047
634.766	0.0469921
637.207	0.0504581
639.648	0.03961
642.09	0.0350004
644.531	0.0499642
646.973	0.0533808
649.414	0.0571256
651.855	0.0495126
654.297	0.0482989
656.738	0.0426692
659.18	0.0588921
661.621	0.0442124
664.063	0.0483071
666.504	0.0356994
668.945	0.0572832
671.387	0.0409382
673.828	0.076399
676.27	0.0752647
678.711	0.0596225
681.152	0.0544159
683.594	0.0667291
686.035	0.0578357
688.477	0.0921968
690.918	0.064526
693.359	0.138177
695.801	0.107735
698.242	0.116448
700.684	0.282386
703.125	0.387102
705.566	1.02513
708.008	3.18327
710.449	0.346586
712.891	0.280159
715.332	0.177832
717.773	0.147978
720.215	0.0996795
722.656	0.0819582
725.098	0.111125
727.539	0.10056
729.98	0.0874334
732.422	0.0531689
734.863	0.0724974
737.305	0.0961205
739.746	0.062597
742.188	0.0532881
744.629	0.0586078
747.07	0.0469493
749.512	0.0316709
751.953	0.0385771
754.395	0.0400643
756.836	0.0404201
759.277	0.0506405
761.719	0.0451958
764.16	0.0439691
766.602	0.0614783
769.043	0.0480803
771.484	0.0502748
773.926	0.0501433
776.367	0.0412532
778.809	0.0397633
781.25	0.0403915
783.691	0.0453906
786.133	0.0330505
788.574	0.0404079
791.016	0.0381638
793.457	0.0313116
795.898	0.0351974
798.34	0.0305578
800.781	0.0335462
803.223	0.0186769
805.664	0.030567
808.105	0.031975
810.547	0.0442033
812.988	0.0391108
815.43	0.0459468
817.871	0.0457596
820.313	0.0271544
822.754	0.0473281
825.195	0.0444069
827.637	0.0328879
830.078	0.0261433
832.52	0.0278641
834.961	0.0244373
837.402	0.0298774
839.844	0.0349051
842.285	0.0488642
844.727	0.0225902
847.168	0.0303878
849.609	0.0319127
852.051	0.0275618
854.492	0.0241391
856.934	0.0223055
859.375	0.0246416
861.816	0.0284547
864.258	0.0307631
866.699	0.0312427
869.141	0.0236308
871.582	0.0289514
874.023	0.0348944
876.465	0.0247741
878.906	0.0296966
881.348	0.0304891
883.789	0.0308544
886.23	0.0260655
888.672	0.0170968
891.113	0.0250967
893.555	0.0253403
895.996	0.0339121
898.438	0.0182898
Frequency(Hz)	Minus Intensity(a.u.)
500.488	0.0437385
502.93	0.0406026
505.371	0.0571909
507.813	0.0452163
510.254	0.0562045
512.695	0.0570848
515.137	0.0467864
517.578	0.0641408
520.02	0.0605096
522.461	0.0535308
524.902	0.0431161
527.344	0.0642644
529.785	0.0583512
532.227	0.0754027
534.668	0.0433824
537.109	0.048932
539.551	0.0770518
541.992	0.0417725
544.434	0.0401471
546.875	0.0349429
549.316	0.0511963
551.758	0.0587411
554.199	0.0414619
556.641	0.0652443
559.082	0.0424481
561.523	0.0568829
563.965	0.051187
566.406	0.0603572
568.848	0.0474786
571.289	0.0401287
573.73	0.0364828
576.172	0.0413619
578.613	0.0503337
581.055	0.0379577
583.496	0.0516967
585.938	0.0470252
588.379	0.0765624
590.82	0.0527911
593.262	0.0618887
595.703	0.0546772
598.145	0.0466106
600.586	0.0371229
603.027	0.0509729
605.469	0.0462542
607.91	0.0380319
610.352	0.0272961
612.793	0.066121
615.234	0.0477624
617.676	0.0375827
620.117	0.0577679
622.559	0.0606349
625	0.051836
627.441	0.0351818
629.883	0.0572683
632.324	0.0489923
634.766	0.0521068
637.207	0.0373875
639.648	0.0457314
642.09	0.0424485
644.531	0.0426679
646.973	0.0575197
649.414	0.0602559
651.855	0.0459394
654.297	0.0569866
656.738	0.0674298
659.18	0.0381574
661.621	0.0674998
664.063	0.0583982
666.504	0.0483008
668.945	0.0430418
671.387	0.0759925
673.828	0.0654687
676.27	0.0495744
678.711	0.0616521
681.152	0.0702579
683.594	0.0718817
686.035	0.0838229
688.477	0.109043
690.918	0.106352
693.359	0.0763075
695.801	0.109481
698.242	0.199344
700.684	0.262796
703.125	0.49229
705.566	1.30718
708.008	2.09632
710.449	0.569692
712.891	0.220299
715.332	0.259018
717.773	0.124184
720.215	0.136128
722.656	0.0912024
725.098	0.107725
727.539	0.0479221
729.98	0.0758114
732.422	0.0712465
734.863	0.0735375
737.305	0.0460336
739.746	0.0486969
742.188	0.0558455
744.629	0.0471217
747.07	0.0513186
749.512	0.0566007
751.953	0.0430257
754.395	0.0310833
756.836	0.048255
759.277	0.0348266
761.719	0.0487306
764.16	0.0506179
766.602	0.0503336
769.043	0.0532305
771.484	0.0367164
773.926	0.0298264
776.367	0.0435878
778.809	0.028832
781.25	0.0385258
783.691	0.0362427
786.133	0.0464835
788.574	0.0365412
791.016	0.0286476
793.457	0.0415415
795.898	0.0336185
798.34	0.0282943
800.781	0.0191306
803.223	0.0312358
805.664	0.0385875
808.105	0.0315362
810.547	0.0293822
812.988	0.033626
815.43	0.0414311
817.871	0.0457143
820.313	0.0339633
822.754	0.0347441
825.195	0.0300555
827.637	0.0313329
830.078	0.047258
832.52	0.0293166
834.961	0.0405567
837.402	0.0255788
839.844	0.0323163
842.285	0.0276986
844.727	0.0357635
847.168	0.038923
849.609	0.0336231
852.051	0.0442443
854.492	0.0300377
856.934	0.0296538
859.375	0.029552
861.816	0.02193
864.258	0.0460622
866.699	0.0329186
869.141	0.0304683
871.582	0.0210288
874.023	0.0313049
876.465	0.0217058
878.906	0.0343411
881.348	0.0381808
883.789	0.0342281
886.23	0.0202626
888.672	0.0227412
891.113	0.0223624
893.555	0.0214462
895.996	0.022067
898.438	0.0233311
