# Supplementary material for: Heteroatom-doped carbon dots from medicinal plants as novel biomaterials for as-use biomedical applications in comparison with synthetic drug, zaltoprofen
Source: Sci Rep. 2024 Jun 7;14:13160. doi: 10.1038/s41598-024-63700-w (PMC11161473; doi:10.1038/s41598-024-63700-w)
Supplement: Supplementary file 1 — Supplementary Information 1. [file 41598_2024_63700_MOESM1_ESM.zip › Raw data of scientific reports/Fig. 4b Z-FN-CDs 2.csv]

Item	Value	Unit
RVR-ZQD.nzt
Measurement Results
Date	Sunday	October 1	2023 5:58:32 AM
Measurement Type	Zeta Potential
Sample Name	RVR-ZQD
Temperature of the Holder	24.9	�C
Dispersion Medium Viscosity	0.897	mPa�s
Conductivity	0.150	mS/cm
Electrode Voltage	3.3	V
Calculation Results
Zeta Potential
Peak1 Zeta Potential	0.1	mV
Peak2 Zeta Potential	---	mV
Peak3 Zeta Potential	---	mV
Electrophoretic Mobility
Peak1 Electrophoretic Mobility	0.000001	cm2/Vs
Peak2 Electrophoretic Mobility	---	cm2/Vs
Peak3 Electrophoretic Mobility	---	cm2/Vs
Zeta Potential (Mean)	0.1	mV
Electrophoretic Mobility Mean	0.000001	cm2/Vs
Zeta Potential(mV)	Intensity(a.u.)	Fitting Curve(a.u.)
-193.815	0	0
-186.306	0	0
-178.797	0	0
-171.288	0	0
-163.779	0	0
-156.269	0	0
-148.76	0	0
-141.251	0	0
-133.742	0	0
-126.233	0	0
-118.724	0	0
-111.215	0	0
-103.706	0	0
-96.1964	0	0
-88.6873	0	0
-81.1781	0	0
-73.669	0	0
-66.1599	0	0
-58.6508	0	0
-51.1416	0	0
-43.6325	0	0
-36.1234	0	0
-28.6143	0	0
-21.1051	0.00359562	0
-13.596	0.291304	0.169811
-6.0869	0.962173	1.01793
1.42223	2.26909	2.25394
8.93135	0.496539	0.574506
16.4405	0.130911	0.059436
23.9496	0	0
31.4587	0	0
38.9679	0	0
46.477	0	0
53.9861	0	0
61.4952	0	0
69.0043	0	0
76.5135	0	0
84.0226	0	0
91.5317	0	0
99.0408	0	0
106.55	0	0
114.059	0	0
121.568	0	0
129.077	0	0
136.586	0	0
144.096	0	0
151.605	0	0
159.114	0	0
166.623	0	0
174.132	0	0
181.641	0	0
189.15	0	0
196.659	0	0
Mobility(cm2/Vs)	Intensity(a.u.)	Fitting Curve(a.u.)
-0.00196246	0	0
-0.00190442	0	0
-0.00184638	0	0
-0.00178834	0	0
-0.00173029	0	0
-0.00167225	0	0
-0.00161421	0	0
-0.00155616	0	0
-0.00149812	0	0
-0.00144008	0	0
-0.00138204	0	0
-0.00132399	0	0
-0.00126595	0	0
-0.00120791	0	0
-0.00114986	0	0
-0.00109182	0	0
-0.00103378	0	0
-0.000975736	0	0
-0.000917693	0	0
-0.00085965	0	0
-0.000801607	0	0
-0.000743564	0	0
-0.000685521	0	0
-0.000627478	0	0
-0.000569435	0	0
-0.000511393	0	0
-0.00045335	0	0
-0.000395307	0	0
-0.000337264	0	0
-0.000279221	0	0
-0.000221178	0	0
-0.000163135	0.00359562	0
-0.000105092	0.291304	0.169811
-4.70496e-005	0.962173	1.01793
1.09933e-005	2.26909	2.25394
6.90362e-005	0.496539	0.574506
0.000127079	0.130911	0.059436
0.000185122	0	0
0.000243165	0	0
0.000301208	0	0
0.000359251	0	0
0.000417293	0	0
0.000475336	0	0
0.000533379	0	0
0.000591422	0	0
0.000649465	0	0
0.000707508	0	0
0.000765551	0	0
0.000823594	0	0
0.000881636	0	0
0.000939679	0	0
0.000997722	0	0
0.00105577	0	0
0.00111381	0	0
0.00117185	0	0
0.00122989	0	0
0.00128794	0	0
0.00134598	0	0
0.00140402	0	0
0.00146207	0	0
0.00152011	0	0
0.00157815	0	0
0.00163619	0	0
0.00169424	0	0
0.00175228	0	0
0.00181032	0	0
0.00186837	0	0
0.00192641	0	0
0.00198445	0	0
Frequency(Hz)	Plus Intensity(a.u.)
500.488	0.0380376
502.93	0.0463701
505.371	0.0386333
507.813	0.0491832
510.254	0.0512656
512.695	0.0520649
515.137	0.0469663
517.578	0.0417169
520.02	0.057542
522.461	0.0561098
524.902	0.0382779
527.344	0.0384077
529.785	0.0407426
532.227	0.0542876
534.668	0.0460061
537.109	0.0358323
539.551	0.0402103
541.992	0.0537726
544.434	0.051247
546.875	0.0556063
549.316	0.0436664
551.758	0.0289915
554.199	0.0269856
556.641	0.0400202
559.082	0.0494244
561.523	0.0358659
563.965	0.0316011
566.406	0.0542105
568.848	0.0433453
571.289	0.0492634
573.73	0.0522884
576.172	0.0354053
578.613	0.0340124
581.055	0.0466735
583.496	0.0473979
585.938	0.064447
588.379	0.0524769
590.82	0.0303998
593.262	0.047985
595.703	0.0404713
598.145	0.0531446
600.586	0.0466582
603.027	0.0535667
605.469	0.0500466
607.91	0.0475266
610.352	0.0440527
612.793	0.0397056
615.234	0.0462198
617.676	0.0644001
620.117	0.0498258
622.559	0.0455154
625	0.0483198
627.441	0.0604867
629.883	0.0407485
632.324	0.0306616
634.766	0.0412669
637.207	0.0574354
639.648	0.0606549
642.09	0.0470107
644.531	0.0489636
646.973	0.0584704
649.414	0.0548039
651.855	0.0390088
654.297	0.0501871
656.738	0.0485663
659.18	0.0544674
661.621	0.0776829
664.063	0.0414985
666.504	0.0605413
668.945	0.0642398
671.387	0.0453263
673.828	0.0415466
676.27	0.0718911
678.711	0.0527015
681.152	0.0735977
683.594	0.0713823
686.035	0.0769091
688.477	0.0752315
690.918	0.117561
693.359	0.0907826
695.801	0.0834819
698.242	0.19737
700.684	0.191761
703.125	0.493026
705.566	1.55854
708.008	4.53453
710.449	0.536982
712.891	0.246365
715.332	0.213016
717.773	0.206573
720.215	0.105834
722.656	0.092921
725.098	0.065139
727.539	0.0731012
729.98	0.0696139
732.422	0.0602302
734.863	0.0635457
737.305	0.0578815
739.746	0.0454621
742.188	0.0495675
744.629	0.0732544
747.07	0.0375714
749.512	0.0545836
751.953	0.0424445
754.395	0.0525953
756.836	0.051033
759.277	0.032282
761.719	0.0484703
764.16	0.0339864
766.602	0.035039
769.043	0.0387833
771.484	0.034345
773.926	0.0289014
776.367	0.0320344
778.809	0.0320421
781.25	0.0217655
783.691	0.0575004
786.133	0.0316842
788.574	0.0288822
791.016	0.0467585
793.457	0.0274436
795.898	0.0276985
798.34	0.0308157
800.781	0.0262162
803.223	0.030948
805.664	0.0257861
808.105	0.0370077
810.547	0.0334848
812.988	0.0288341
815.43	0.0270103
817.871	0.029681
820.313	0.0316028
822.754	0.0228165
825.195	0.0270148
827.637	0.0259977
830.078	0.0251531
832.52	0.0288005
834.961	0.0316301
837.402	0.0221442
839.844	0.0327458
842.285	0.0272618
844.727	0.0206447
847.168	0.0294559
849.609	0.0212701
852.051	0.0360144
854.492	0.0276892
856.934	0.0250393
859.375	0.0253728
861.816	0.0278495
864.258	0.0285357
866.699	0.0230881
869.141	0.0277301
871.582	0.0267898
874.023	0.0203844
876.465	0.029771
878.906	0.0155062
881.348	0.0276669
883.789	0.02619
886.23	0.024038
888.672	0.0272931
891.113	0.0293722
893.555	0.0219609
895.996	0.0294944
898.438	0.0241046
Frequency(Hz)	Minus Intensity(a.u.)
500.488	0.0417242
502.93	0.0373471
505.371	0.0398636
507.813	0.0467903
510.254	0.0385547
512.695	0.0359982
515.137	0.0395569
517.578	0.0548724
520.02	0.0525211
522.461	0.0484387
524.902	0.0370185
527.344	0.0273554
529.785	0.0573053
532.227	0.0535384
534.668	0.0591506
537.109	0.0428144
539.551	0.0242058
541.992	0.04159
544.434	0.0575567
546.875	0.0473385
549.316	0.0557347
551.758	0.0395972
554.199	0.0299157
556.641	0.0618758
559.082	0.0387684
561.523	0.0294071
563.965	0.0417887
566.406	0.0562625
568.848	0.0644516
571.289	0.0412608
573.73	0.0459754
576.172	0.0614798
578.613	0.0440583
581.055	0.0382659
583.496	0.0425424
585.938	0.0354817
588.379	0.0275152
590.82	0.053551
593.262	0.028961
595.703	0.0598717
598.145	0.0467389
600.586	0.0480377
603.027	0.041357
605.469	0.0485045
607.91	0.0513721
610.352	0.0497111
612.793	0.0332625
615.234	0.0430743
617.676	0.0437555
620.117	0.0460564
622.559	0.0426053
625	0.0381261
627.441	0.0312125
629.883	0.0442406
632.324	0.0424402
634.766	0.0288924
637.207	0.0470392
639.648	0.0370235
642.09	0.0550248
644.531	0.0414866
646.973	0.0396136
649.414	0.0643424
651.855	0.0365623
654.297	0.0474952
656.738	0.0510097
659.18	0.036793
661.621	0.035745
664.063	0.0424437
666.504	0.0344838
668.945	0.05902
671.387	0.0525937
673.828	0.0389368
676.27	0.0593263
678.711	0.0752095
681.152	0.0501558
683.594	0.0468111
686.035	0.0583272
688.477	0.0701417
690.918	0.0679651
693.359	0.0863613
695.801	0.112268
698.242	0.113958
700.684	0.29312
703.125	0.437789
705.566	1.85165
708.008	5.09197
710.449	0.584883
712.891	0.259342
715.332	0.127038
717.773	0.0904886
720.215	0.0735987
722.656	0.10313
725.098	0.0915555
727.539	0.0849078
729.98	0.078564
732.422	0.0443703
734.863	0.046038
737.305	0.0589641
739.746	0.0497703
742.188	0.0348486
744.629	0.0584759
747.07	0.0441923
749.512	0.040644
751.953	0.0602948
754.395	0.0458839
756.836	0.0451796
759.277	0.0612918
761.719	0.027271
764.16	0.0385276
766.602	0.0313152
769.043	0.0563642
771.484	0.0444338
773.926	0.0371747
776.367	0.0301123
778.809	0.0367163
781.25	0.0336867
783.691	0.0364071
786.133	0.0322854
788.574	0.0325863
791.016	0.0491351
793.457	0.0306394
795.898	0.0320174
798.34	0.0281851
800.781	0.0233502
803.223	0.0333229
805.664	0.0255779
808.105	0.0344638
810.547	0.0383612
812.988	0.0305869
815.43	0.0283326
817.871	0.0293297
820.313	0.0372226
822.754	0.0301097
825.195	0.0284176
827.637	0.0301692
830.078	0.0252279
832.52	0.0266975
834.961	0.028518
837.402	0.0291247
839.844	0.0240797
842.285	0.0317101
844.727	0.0395659
847.168	0.0391268
849.609	0.0203393
852.051	0.0223262
854.492	0.0235643
856.934	0.0243335
859.375	0.0302066
861.816	0.0237449
864.258	0.0280922
866.699	0.0279026
869.141	0.0295522
871.582	0.0340576
874.023	0.0174703
876.465	0.0284874
878.906	0.0310745
881.348	0.0328454
883.789	0.0192098
886.23	0.0393167
888.672	0.0427884
891.113	0.0292426
893.555	0.0256055
895.996	0.0257609
898.438	0.0278876
