# Supplementary material for: Heteroatom-doped carbon dots from medicinal plants as novel biomaterials for as-use biomedical applications in comparison with synthetic drug, zaltoprofen
Source: Sci Rep. 2024 Jun 7;14:13160. doi: 10.1038/s41598-024-63700-w (PMC11161473; doi:10.1038/s41598-024-63700-w)
Supplement: Supplementary file 1 — Supplementary Information 1. [file 41598_2024_63700_MOESM1_ESM.zip › Raw data of scientific reports/Fig. 5a FN-CDs.xlsx]

## Sheet: Sheet1
600	-0.01
599.8	-0.009784
599.6	-0.009597
599.4	-0.009447
599.2	-0.009346
599	-0.009493
598.8	-0.009421
598.6	-0.009463
598.4	-0.009467
598.2	-0.009463
598	-0.009495
597.8	-0.009422
597.6	-0.009277
597.4	-0.009261
597.2	-0.009292
597	-0.009178
596.8	-0.009248
596.6	-0.009186
596.4	-0.009049
596.2	-0.009064
596	-0.008825
595.8	-0.008897
595.6	-0.008956
595.4	-0.008964
595.2	-0.008931
595	-0.008998
594.8	-0.008997
594.6	-0.009158
594.4	-0.009296
594.2	-0.009269
594	-0.009273
593.8	-0.00928
593.6	-0.009314
593.4	-0.009332
593.2	-0.009326
593	-0.009408
592.8	-0.009362
592.6	-0.00941
592.4	-0.009316
592.2	-0.009368
592	-0.009211
591.8	-0.009373
591.6	-0.009322
591.4	-0.009158
591.2	-0.008788
591	-0.008676
590.8	-0.00857
590.6	-0.008655
590.4	-0.008319
590.2	-0.008036
590	-0.008097
589.8	-0.007925
589.6	-0.007704
589.4	-0.00759
589.2	-0.007556
589	-0.007969
588.8	-0.007853
588.6	-0.007845
588.4	-0.007837
588.2	-0.007724
588	-0.007197
587.8	-0.00716
587.6	-0.007102
587.4	-0.006954
587.2	-0.006914
587	-0.006809
586.8	-0.006634
586.6	-0.006488
586.4	-0.006397
586.2	-0.006461
586	-0.006865
585.8	-0.006718
585.6	-0.006817
585.4	-0.006747
585.2	-0.006828
585	-0.006685
584.8	-0.005728
584.6	-0.00546
584.4	-0.005389
584.2	-0.005346
584	-0.005066
583.8	-0.004975
583.6	-0.00492
583.4	-0.004772
583.2	-0.004715
583	-0.00464
582.8	-0.004535
582.6	-0.004534
582.4	-0.004447
582.2	-0.004425
582	-0.004753
581.8	-0.004742
581.6	-0.004844
581.4	-0.004834
581.2	-0.004889
581	-0.004599
580.8	-0.004471
580.6	-0.004447
580.4	-0.004393
580.2	-0.004286
580	-0.004216
579.8	-0.00427
579.6	-0.00437
579.4	-0.004418
579.2	-0.004443
579	-0.004251
578.8	-0.004348
578.6	-0.004287
578.4	-0.004031
578.2	-0.003959
578	-0.003973
577.8	-0.003911
577.6	-0.003966
577.4	-0.003963
577.2	-0.003828
577	-0.004121
576.8	-0.004176
576.6	-0.0041
576.4	-0.004194
576.2	-0.004137
576	-0.004034
575.8	-0.004015
575.6	-0.00409
575.4	-0.003969
575.2	-0.003895
575	-0.003877
574.8	-0.003758
574.6	-0.003778
574.4	-0.003797
574.2	-0.003725
574	-0.003872
573.8	-0.00381
573.6	-0.003848
573.4	-0.003877
573.2	-0.003878
573	-0.003997
572.8	-0.004025
572.6	-0.003972
572.4	-0.003991
572.2	-0.003892
572	-0.003778
571.8	-0.003752
571.6	-0.003654
571.4	-0.003647
571.2	-0.00363
571	-0.003605
570.8	-0.003632
570.6	-0.003661
570.4	-0.003582
570.2	-0.003566
570	-0.003663
569.8	-0.003629
569.6	-0.003578
569.4	-0.003527
569.2	-0.003442
569	-0.003408
568.8	-0.003202
568.6	-0.0031
568.4	-0.003033
568.2	-0.002992
568	-0.002951
567.8	-0.002867
567.6	-0.00293
567.4	-0.002889
567.2	-0.002934
567	-0.002995
566.8	-0.002895
566.6	-0.002829
566.4	-0.002848
566.2	-0.0028
566	-0.002743
565.8	-0.002779
565.6	-0.002697
565.4	-0.002649
565.2	-0.002659
565	-0.002711
564.8	-0.002763
564.6	-0.002574
564.4	-0.002593
564.2	-0.00257
564	-0.002539
563.8	-0.002566
563.6	-0.002397
563.4	-0.002423
563.2	-0.002328
563	-0.002429
562.8	-0.002431
562.6	-0.002352
562.4	-0.002266
562.2	-0.002244
562	-0.002182
561.8	-0.002113
561.6	-0.002091
561.4	-0.002022
561.2	-0.002064
561	-0.002137
560.8	-0.002114
560.6	-0.002155
560.4	-0.002164
560.2	-0.00215
560	-0.001988
559.8	-0.001951
559.6	-0.00203
559.4	-0.001947
559.2	-0.001941
559	-0.001889
558.8	-0.001723
558.6	-0.001687
558.4	-0.001742
558.2	-0.001668
558	-0.001693
557.8	-0.001559
557.6	-0.001569
557.4	-0.001526
557.2	-0.001551
557	-0.001508
556.8	-0.001517
556.6	-0.001512
556.4	-0.001587
556.2	-0.001413
556	-0.001372
555.8	-0.001374
555.6	-0.001297
555.4	-0.001263
555.2	-0.001309
555	-0.001446
554.8	-0.001426
554.6	-0.001407
554.4	-0.001351
554.2	-0.001339
554	-0.001249
553.8	-0.001166
553.6	-0.00121
553.4	-0.001177
553.2	-0.001055
553	-0.000879
552.8	-0.000766
552.6	-0.000546
552.4	-0.000469
552.2	-0.000454
552	-0.000533
551.8	-0.000524
551.6	-0.000489
551.4	-0.000414
551.2	-0.000366
551	-0.000265
550.8	-0.000198
550.6	-0.000218
550.4	-0.000243
550.2	-0.000183
550	1.3e-05
549.8	-0.000143
549.6	-5.2e-05
549.4	5.8e-05
549.2	0.000174
549	4.5e-05
548.8	9.6e-05
548.6	3.9e-05
548.4	-4.5e-05
548.2	-1.9e-05
548	-5.1e-05
547.8	-7e-05
547.6	-8.9e-05
547.4	-8.3e-05
547.2	-3.2e-05
547	-3.2e-05
546.8	-1.9e-05
546.6	7e-06
546.4	3.8e-05
546.2	5.7e-05
546	5.7e-05
545.8	7.6e-05
545.6	0.000102
545.4	0.000109
545.2	0.000212
545	0.000501
544.8	0.000445
544.6	0.000497
544.4	0.00068
544.2	0.000767
544	0.000685
543.8	0.000858
543.6	0.000855
543.4	0.000951
543.2	0.001002
543	0.000773
542.8	0.000777
542.6	0.000802
542.4	0.000691
542.2	0.000551
542	0.000692
541.8	0.00073
541.6	0.000679
541.4	0.000837
541.2	0.000954
541	0.001206
540.8	0.001412
540.6	0.001628
540.4	0.001745
540.2	0.001733
540	0.001431
539.8	0.001388
539.6	0.001381
539.4	0.001292
539.2	0.001188
539	0.001188
538.8	0.001127
538.6	0.001193
538.4	0.001147
538.2	0.001116
538	0.001437
537.8	0.001484
537.6	0.001477
537.4	0.001743
537.2	0.001823
537	0.001675
536.8	0.001923
536.6	0.001861
536.4	0.002032
536.2	0.001898
536	0.001876
535.8	0.001943
535.6	0.001888
535.4	0.001973
535.2	0.002026
535	0.002297
534.8	0.0022
534.6	0.002152
534.4	0.002215
534.2	0.002312
534	0.002462
533.8	0.00251
533.6	0.002644
533.4	0.002658
533.2	0.002637
533	0.002449
532.8	0.002514
532.6	0.002366
532.4	0.002457
532.2	0.002369
532	0.00244
531.8	0.002383
531.6	0.002407
531.4	0.002412
531.2	0.00237
531	0.002409
530.8	0.002274
530.6	0.002376
530.4	0.002405
530.2	0.002371
530	0.002455
529.8	0.002493
529.6	0.00256
529.4	0.002727
529.2	0.002776
529	0.002825
528.8	0.002883
528.6	0.003043
528.4	0.003111
528.2	0.003216
528	0.003349
527.8	0.003372
527.6	0.003524
527.4	0.003574
527.2	0.003616
527	0.003685
526.8	0.003755
526.6	0.003741
526.4	0.003681
526.2	0.003694
526	0.00383
525.8	0.003815
525.6	0.00383
525.4	0.003864
525.2	0.003982
525	0.004045
524.8	0.004041
524.6	0.004112
524.4	0.004166
524.2	0.004257
524	0.004263
523.8	0.004345
523.6	0.004465
523.4	0.004539
523.2	0.004631
523	0.004637
522.8	0.00474
522.6	0.004852
522.4	0.004907
522.2	0.005039
522	0.005134
521.8	0.005132
521.6	0.005324
521.4	0.00539
521.2	0.005524
521	0.005631
520.8	0.005757
520.6	0.005932
520.4	0.006039
520.2	0.006049
520	0.006098
519.8	0.006156
519.6	0.006224
519.4	0.006303
519.2	0.006324
519	0.006521
518.8	0.006621
518.6	0.00677
518.4	0.006842
518.2	0.006963
518	0.007035
517.8	0.007078
517.6	0.00718
517.4	0.007202
517.2	0.007295
517	0.007226
516.8	0.00735
516.6	0.007382
516.4	0.007414
516.2	0.007526
516	0.00773
515.8	0.007712
515.6	0.007765
515.4	0.007879
515.2	0.00788
515	0.007995
514.8	0.00815
514.6	0.008192
514.4	0.008297
514.2	0.00831
514	0.008385
513.8	0.008377
513.6	0.008524
513.4	0.00862
513.2	0.008603
513	0.008647
512.8	0.008754
512.6	0.008746
512.4	0.00898
512.2	0.009015
512	0.009301
511.8	0.009421
511.6	0.009414
511.4	0.009631
511.2	0.009773
511	0.009918
510.8	0.01
510.6	0.0101
510.4	0.0102
510.2	0.0102
510	0.0103
509.8	0.0106
509.6	0.0107
509.4	0.0108
509.2	0.0109
509	0.0112
508.8	0.0112
508.6	0.0113
508.4	0.0115
508.2	0.0116
508	0.0119
507.8	0.012
507.6	0.0121
507.4	0.0124
507.2	0.0127
507	0.0131
506.8	0.0137
506.6	0.0141
506.4	0.0144
506.2	0.0146
506	0.0147
505.8	0.015
505.6	0.0152
505.4	0.0155
505.2	0.0157
505	0.0162
504.8	0.0165
504.6	0.0168
504.4	0.0171
504.2	0.0173
504	0.0175
503.8	0.0177
503.6	0.0178
503.4	0.018
503.2	0.018
503	0.0179
502.8	0.0181
502.6	0.0183
502.4	0.0184
502.2	0.0185
502	0.0188
501.8	0.0189
501.6	0.019
501.4	0.0192
501.2	0.0193
501	0.0197
500.8	0.02
500.6	0.0202
500.4	0.0204
500.2	0.0207
500	0.0209
499.8	0.0212
499.6	0.0213
499.4	0.0215
499.2	0.0218
499	0.022
498.8	0.0223
498.6	0.0225
498.4	0.0228
498.2	0.0232
498	0.0236
497.8	0.0238
497.6	0.0242
497.4	0.0245
497.2	0.0249
497	0.0252
496.8	0.0258
496.6	0.0261
496.4	0.0266
496.2	0.0269
496	0.0273
495.8	0.0277
495.6	0.0281
495.4	0.0287
495.2	0.0292
495	0.0298
494.8	0.0304
494.6	0.031
494.4	0.0316
494.2	0.0322
494	0.0328
493.8	0.0334
493.6	0.0341
493.4	0.0348
493.2	0.0354
493	0.0359
492.8	0.0366
492.6	0.037
492.4	0.0377
492.2	0.0383
492	0.0391
491.8	0.0396
491.6	0.0402
491.4	0.0408
491.2	0.0416
491	0.0423
490.8	0.0429
490.6	0.0436
490.4	0.0444
490.2	0.045
490	0.0457
489.8	0.0466
489.6	0.0473
489.4	0.0481
489.2	0.0489
489	0.0497
488.8	0.0506
488.6	0.0515
488.4	0.0524
488.2	0.0535
488	0.0546
487.8	0.0557
487.6	0.0567
487.4	0.0579
487.2	0.0592
487	0.0605
486.8	0.0618
486.6	0.063
486.4	0.0645
486.2	0.0657
486	0.0671
485.8	0.0685
485.6	0.0699
485.4	0.0714
485.2	0.0729
485	0.0748
484.8	0.0765
484.6	0.0782
484.4	0.0801
484.2	0.082
484	0.0839
483.8	0.0858
483.6	0.0877
483.4	0.0898
483.2	0.092
483	0.0941
482.8	0.0964
482.6	0.0986
482.4	0.101
482.2	0.1034
482	0.106
481.8	0.1086
481.6	0.1111
481.4	0.1139
481.2	0.1168
481	0.1197
480.8	0.1224
480.6	0.1253
480.4	0.128
480.2	0.1308
480	0.1334
479.8	0.1362
479.6	0.1389
479.4	0.1416
479.2	0.1443
479	0.1474
478.8	0.1503
478.6	0.1532
478.4	0.1564
478.2	0.1596
478	0.1631
477.8	0.1664
477.6	0.1695
477.4	0.173
477.2	0.1766
477	0.1801
476.8	0.1838
476.6	0.1875
476.4	0.1912
476.2	0.1946
476	0.1982
475.8	0.2016
475.6	0.2053
475.4	0.2092
475.2	0.2132
475	0.2175
474.8	0.2213
474.6	0.2252
474.4	0.2294
474.2	0.2334
474	0.2376
473.8	0.2415
473.6	0.2455
473.4	0.2493
473.2	0.2529
473	0.2565
472.8	0.2604
472.6	0.2638
472.4	0.2676
472.2	0.2713
472	0.2756
471.8	0.2792
471.6	0.283
471.4	0.2869
471.2	0.291
471	0.2951
470.8	0.2989
470.6	0.3027
470.4	0.3067
470.2	0.3102
470	0.3136
469.8	0.3172
469.6	0.3207
469.4	0.324
469.2	0.3275
469	0.3304
468.8	0.3334
468.6	0.3362
468.4	0.339
468.2	0.3418
468	0.3447
467.8	0.3472
467.6	0.3498
467.4	0.3521
467.2	0.3548
467	0.357
466.8	0.3594
466.6	0.3615
466.4	0.3637
466.2	0.3659
466	0.3678
465.8	0.3695
465.6	0.3713
465.4	0.3733
465.2	0.375
465	0.3771
464.8	0.3788
464.6	0.3806
464.4	0.3823
464.2	0.3839
464	0.3857
463.8	0.3874
463.6	0.3889
463.4	0.3904
463.2	0.3919
463	0.393
462.8	0.3944
462.6	0.3955
462.4	0.3967
462.2	0.3978
462	0.3986
461.8	0.3996
461.6	0.4007
461.4	0.4016
461.2	0.4025
461	0.4037
460.8	0.4045
460.6	0.4052
460.4	0.4061
460.2	0.4068
460	0.4076
459.8	0.4083
459.6	0.409
459.4	0.4095
459.2	0.4099
459	0.4104
458.8	0.4106
458.6	0.4111
458.4	0.4115
458.2	0.4122
458	0.4124
457.8	0.4126
457.6	0.4128
457.4	0.413
457.2	0.4134
457	0.4138
456.8	0.4141
456.6	0.4143
456.4	0.4145
456.2	0.4148
456	0.415
455.8	0.4149
455.6	0.4152
455.4	0.4151
455.2	0.4152
455	0.4152
454.8	0.4152
454.6	0.4153
454.4	0.4152
454.2	0.4154
454	0.4155
453.8	0.4157
453.6	0.4157
453.4	0.416
453.2	0.416
453	0.4164
452.8	0.4164
452.6	0.4165
452.4	0.4167
452.2	0.4168
452	0.4167
451.8	0.4171
451.6	0.4173
451.4	0.4175
451.2	0.4176
451	0.4179
450.8	0.4181
450.6	0.4184
450.4	0.4186
450.2	0.419
450	0.4196
449.8	0.4233
449.6	0.4239
449.4	0.4242
449.2	0.4246
449	0.4248
448.8	0.4257
448.6	0.4262
448.4	0.4267
448.2	0.4272
448	0.4285
447.8	0.429
447.6	0.43
447.4	0.4307
447.2	0.432
447	0.4327
446.8	0.4336
446.6	0.4345
446.4	0.4353
446.2	0.4362
446	0.4369
445.8	0.4379
445.6	0.4389
445.4	0.4397
445.2	0.4407
445	0.4413
444.8	0.4421
444.6	0.443
444.4	0.4436
444.2	0.4445
444	0.4456
443.8	0.4464
443.6	0.4469
443.4	0.4477
443.2	0.4484
443	0.4493
442.8	0.4499
442.6	0.4506
442.4	0.451
442.2	0.4517
442	0.452
441.8	0.4525
441.6	0.4531
441.4	0.4536
441.2	0.4541
441	0.4545
440.8	0.455
440.6	0.4552
440.4	0.4556
440.2	0.456
440	0.4562
439.8	0.4564
439.6	0.4566
439.4	0.4568
439.2	0.4569
439	0.457
438.8	0.4569
438.6	0.4571
438.4	0.4569
438.2	0.4569
438	0.4568
437.8	0.4567
437.6	0.4563
437.4	0.4561
437.2	0.4558
437	0.4553
436.8	0.4549
436.6	0.4545
436.4	0.4542
436.2	0.4538
436	0.4532
435.8	0.4527
435.6	0.4522
435.4	0.4514
435.2	0.4507
435	0.4499
434.8	0.4491
434.6	0.4482
434.4	0.4474
434.2	0.4466
434	0.4456
433.8	0.4446
433.6	0.4438
433.4	0.4427
433.2	0.4419
433	0.4409
432.8	0.4398
432.6	0.4387
432.4	0.4377
432.2	0.4367
432	0.4356
431.8	0.4345
431.6	0.4334
431.4	0.4325
431.2	0.4314
431	0.4305
430.8	0.4294
430.6	0.4283
430.4	0.4273
430.2	0.4264
430	0.4252
429.8	0.4242
429.6	0.4231
429.4	0.422
429.2	0.4209
429	0.4197
428.8	0.4186
428.6	0.4174
428.4	0.4162
428.2	0.4149
428	0.4137
427.8	0.4126
427.6	0.4114
427.4	0.4104
427.2	0.409
427	0.4079
426.8	0.4068
426.6	0.4057
426.4	0.4045
426.2	0.4033
426	0.4021
425.8	0.401
425.6	0.3998
425.4	0.3984
425.2	0.3973
425	0.396
424.8	0.3949
424.6	0.3938
424.4	0.3927
424.2	0.3916
424	0.3905
423.8	0.3895
423.6	0.3884
423.4	0.3872
423.2	0.3863
423	0.3851
422.8	0.3841
422.6	0.383
422.4	0.3819
422.2	0.3809
422	0.3797
421.8	0.3787
421.6	0.3777
421.4	0.3767
421.2	0.3757
421	0.3748
420.8	0.3739
420.6	0.3731
420.4	0.3722
420.2	0.3713
420	0.3705
419.8	0.3695
419.6	0.3686
419.4	0.3678
419.2	0.3669
419	0.3659
418.8	0.3651
418.6	0.3642
418.4	0.3632
418.2	0.3624
418	0.3614
417.8	0.3604
417.6	0.3597
417.4	0.3587
417.2	0.3579
417	0.357
416.8	0.3561
416.6	0.3549
416.4	0.354
416.2	0.3531
416	0.3521
415.8	0.3511
415.6	0.3502
415.4	0.3492
415.2	0.3483
415	0.3473
414.8	0.3462
414.6	0.3453
414.4	0.3443
414.2	0.3433
414	0.3423
413.8	0.3415
413.6	0.3405
413.4	0.3395
413.2	0.3386
413	0.3376
412.8	0.3366
412.6	0.3358
412.4	0.3348
412.2	0.3339
412	0.3329
411.8	0.3319
411.6	0.3309
411.4	0.3299
411.2	0.3289
411	0.3276
410.8	0.3265
410.6	0.3253
410.4	0.3242
410.2	0.3231
410	0.3219
409.8	0.3208
409.6	0.3196
409.4	0.3186
409.2	0.3175
409	0.3162
408.8	0.3149
408.6	0.3139
408.4	0.3128
408.2	0.3118
408	0.3107
407.8	0.3098
407.6	0.3087
407.4	0.3077
407.2	0.3066
407	0.3055
406.8	0.3047
406.6	0.3037
406.4	0.3027
406.2	0.3016
406	0.3007
405.8	0.2996
405.6	0.2987
405.4	0.2975
405.2	0.2965
405	0.2959
404.8	0.2949
404.6	0.2939
404.4	0.2931
404.2	0.2922
404	0.2912
403.8	0.2905
403.6	0.2896
403.4	0.2888
403.2	0.288
403	0.2872
402.8	0.2864
402.6	0.2858
402.4	0.2848
402.2	0.284
402	0.2833
401.8	0.2826
401.6	0.2819
401.4	0.2812
401.2	0.2807
401	0.2804
400.8	0.2798
400.6	0.2795
400.4	0.279
400.2	0.2786
400	0.278
399.8	0.2778
399.6	0.2775
399.4	0.2772
399.2	0.2767
399	0.2763
398.8	0.2758
398.6	0.2757
398.4	0.2754
398.2	0.2752
398	0.2753
397.8	0.2754
397.6	0.2754
397.4	0.2755
397.2	0.2754
397	0.2756
396.8	0.2756
396.6	0.2758
396.4	0.276
396.2	0.2761
396	0.2763
395.8	0.2767
395.6	0.2771
395.4	0.2777
395.2	0.2779
395	0.2786
394.8	0.2791
394.6	0.2797
394.4	0.2804
394.2	0.2811
394	0.282
393.8	0.2828
393.6	0.2836
393.4	0.2846
393.2	0.2854
393	0.2864
392.8	0.2876
392.6	0.2887
392.4	0.2899
392.2	0.2909
392	0.2917
391.8	0.2929
391.6	0.2941
391.4	0.2954
391.2	0.2967
391	0.2986
390.8	0.2999
390.6	0.3015
390.4	0.3032
390.2	0.3047
390	0.3063
389.8	0.3079
389.6	0.3095
389.4	0.3111
389.2	0.3123
389	0.3136
388.8	0.3154
388.6	0.3166
388.4	0.3183
388.2	0.3198
388	0.3217
387.8	0.323
387.6	0.3244
387.4	0.3259
387.2	0.3272
387	0.3285
386.8	0.3297
386.6	0.3306
386.4	0.3313
386.2	0.3324
386	0.3328
385.8	0.3334
385.6	0.3342
385.4	0.3343
385.2	0.3346
385	0.3348
384.8	0.3347
384.6	0.3346
384.4	0.3346
384.2	0.3346
384	0.3346
383.8	0.3344
383.6	0.3339
383.4	0.3333
383.2	0.3326
383	0.3318
382.8	0.3312
382.6	0.3303
382.4	0.3294
382.2	0.3286
382	0.3272
381.8	0.3262
381.6	0.325
381.4	0.3237
381.2	0.3224
381	0.3215
380.8	0.32
380.6	0.3189
380.4	0.3172
380.2	0.3159
380	0.3144
379.8	0.3132
379.6	0.3114
379.4	0.3101
379.2	0.3087
379	0.3071
378.8	0.3055
378.6	0.3042
378.4	0.3028
378.2	0.3014
378	0.3002
377.8	0.2989
377.6	0.2974
377.4	0.296
377.2	0.295
377	0.294
376.8	0.2927
376.6	0.2914
376.4	0.2902
376.2	0.2889
376	0.2875
375.8	0.2864
375.6	0.2852
375.4	0.2839
375.2	0.2825
375	0.2811
374.8	0.2798
374.6	0.2781
374.4	0.277
374.2	0.2756
374	0.2743
373.8	0.2734
373.6	0.2724
373.4	0.2712
373.2	0.2705
373	0.2694
372.8	0.2686
372.6	0.2676
372.4	0.2662
372.2	0.2649
372	0.2635
371.8	0.2623
371.6	0.2612
371.4	0.2598
371.2	0.2587
371	0.2573
370.8	0.2557
370.6	0.2544
370.4	0.2535
370.2	0.2517
370	0.2505
369.8	0.2463
369.6	0.245
369.4	0.2438
369.2	0.2425
369	0.2415
368.8	0.2396
368.6	0.2381
368.4	0.2362
368.2	0.2349
368	0.2334
367.8	0.2321
367.6	0.2306
367.4	0.2291
367.2	0.2275
367	0.2261
366.8	0.2247
366.6	0.2231
366.4	0.2215
366.2	0.2201
366	0.2187
365.8	0.2172
365.6	0.2156
365.4	0.2145
365.2	0.2131
365	0.2121
364.8	0.2107
364.6	0.2095
364.4	0.2085
364.2	0.2072
364	0.2059
363.8	0.2047
363.6	0.2031
363.4	0.2017
363.2	0.2
363	0.1984
362.8	0.1967
362.6	0.195
362.4	0.1932
362.2	0.1915
362	0.19
361.8	0.1886
361.6	0.1869
361.4	0.1854
361.2	0.184
361	0.1824
360.8	0.1806
360.6	0.1792
360.4	0.1775
360.2	0.1762
360	0.1748
359.8	0.1647
359.6	0.1636
359.4	0.1627
359.2	0.1617
359	0.1602
358.8	0.1586
358.6	0.158
358.4	0.1566
358.2	0.1552
358	0.1546
357.8	0.153
357.6	0.152
357.4	0.1505
357.2	0.1495
357	0.1488
356.8	0.1478
356.6	0.1464
356.4	0.1451
356.2	0.1438
356	0.1433
355.8	0.142
355.6	0.1411
355.4	0.1401
355.2	0.1386
355	0.1379
354.8	0.137
354.6	0.1357
354.4	0.1351
354.2	0.1342
354	0.1337
353.8	0.133
353.6	0.1322
353.4	0.1315
353.2	0.1305
353	0.1295
352.8	0.1286
352.6	0.128
352.4	0.1269
352.2	0.1259
352	0.1251
351.8	0.1241
351.6	0.1234
351.4	0.1222
351.2	0.1212
351	0.1201
350.8	0.1195
350.6	0.1185
350.4	0.1177
350.2	0.1167
350	0.1162
349.8	0.115
349.6	0.1139
349.4	0.1129
349.2	0.1114
349	0.1107
348.8	0.1097
348.6	0.1089
348.4	0.108
348.2	0.1072
348	0.1069
347.8	0.1061
347.6	0.1054
347.4	0.1049
347.2	0.104
347	0.1036
346.8	0.1028
346.6	0.1024
346.4	0.1016
346.2	0.1008
346	0.1001
345.8	0.0995
345.6	0.0993
345.4	0.0987
345.2	0.0985
345	0.0979
344.8	0.097
344.6	0.0963
344.4	0.0954
344.2	0.0951
344	0.0943
343.8	0.094
343.6	0.0933
343.4	0.0929
343.2	0.0926
343	0.0914
342.8	0.0911
342.6	0.0905
342.4	0.0898
342.2	0.0891
342	0.0888
341.8	0.0881
341.6	0.0876
341.4	0.0869
341.2	0.0864
341	0.0861
340.8	0.0854
340.6	0.0847
340.4	0.0843
340.2	0.0841
340	0.0837
339.8	0.0829
339.6	0.083
339.4	0.0824
339.2	0.082
339	0.0812
338.8	0.0807
338.6	0.0803
338.4	0.0795
338.2	0.0793
338	0.0788
337.8	0.0783
337.6	0.078
337.4	0.0776
337.2	0.0773
337	0.0766
336.8	0.0764
336.6	0.0758
336.4	0.0756
336.2	0.0752
336	0.0749
335.8	0.0745
335.6	0.0744
335.4	0.0743
335.2	0.0739
335	0.0737
334.8	0.0736
334.6	0.0735
334.4	0.0738
334.2	0.0737
334	0.0735
333.8	0.0733
333.6	0.0733
333.4	0.0731
333.2	0.0728
333	0.0727
332.8	0.0727
332.6	0.0726
332.4	0.0725
332.2	0.0723
332	0.0726
331.8	0.0726
331.6	0.0727
331.4	0.0728
331.2	0.0728
331	0.073
330.8	0.0728
330.6	0.0728
330.4	0.0727
330.2	0.0727
330	0.0726
329.8	0.0728
329.6	0.073
329.4	0.073
329.2	0.0729
329	0.0729
328.8	0.0729
328.6	0.0729
328.4	0.0731
328.2	0.0734
328	0.0734
327.8	0.0736
327.6	0.0733
327.4	0.0735
327.2	0.0734
327	0.0735
326.8	0.0737
326.6	0.0737
326.4	0.0735
326.2	0.0737
326	0.0736
325.8	0.0735
325.6	0.0735
325.4	0.0734
325.2	0.0734
325	0.0737
324.8	0.0735
324.6	0.0735
324.4	0.0735
324.2	0.0737
324	0.0736
323.8	0.0737
323.6	0.0737
323.4	0.0737
323.2	0.0739
323	0.0739
322.8	0.0737
322.6	0.0736
322.4	0.0735
322.2	0.0736
322	0.0738
321.8	0.0738
321.6	0.0738
321.4	0.074
321.2	0.0741
321	0.0746
320.8	0.0746
320.6	0.0748
320.4	0.075
320.2	0.0753
320	0.0752
319.8	0.0754
319.6	0.0759
319.4	0.076
319.2	0.076
319	0.0764
318.8	0.0763
318.6	0.0765
318.4	0.0767
318.2	0.0768
318	0.0772
317.8	0.0773
317.6	0.0775
317.4	0.0776
317.2	0.0779
317	0.0781
316.8	0.0783
316.6	0.0784
316.4	0.0786
316.2	0.0788
316	0.0791
315.8	0.0791
315.6	0.0794
315.4	0.0794
315.2	0.0795
315	0.0795
314.8	0.08
314.6	0.0801
314.4	0.0801
314.2	0.0804
314	0.0807
313.8	0.0808
313.6	0.081
313.4	0.0811
313.2	0.0812
313	0.0816
312.8	0.0819
312.6	0.0824
312.4	0.0829
312.2	0.0834
312	0.0836
311.8	0.0841
311.6	0.0844
311.4	0.0849
311.2	0.0853
311	0.0857
310.8	0.0865
310.6	0.0871
310.4	0.0879
310.2	0.0883
310	0.0886
309.8	0.0894
309.6	0.0899
309.4	0.0905
309.2	0.0912
309	0.0924
308.8	0.093
308.6	0.0941
308.4	0.095
308.2	0.096
308	0.0971
307.8	0.098
307.6	0.0992
307.4	0.1003
307.2	0.1016
307	0.1025
306.8	0.1038
306.6	0.1049
306.4	0.1061
306.2	0.1073
306	0.1086
305.8	0.1096
305.6	0.111
305.4	0.112
305.2	0.1132
305	0.1149
304.8	0.1161
304.6	0.1174
304.4	0.1188
304.2	0.1202
304	0.1209
303.8	0.1225
303.6	0.1236
303.4	0.1251
303.2	0.1261
303	0.1272
302.8	0.1283
302.6	0.1295
302.4	0.1308
302.2	0.1319
302	0.1333
301.8	0.1345
301.6	0.136
301.4	0.1371
301.2	0.1383
301	0.1391
300.8	0.1405
300.6	0.1417
300.4	0.1428
300.2	0.1437
300	0.1447
299.8	0.1457
299.6	0.1467
299.4	0.1475
299.2	0.1487
299	0.1499
298.8	0.1511
298.6	0.1524
298.4	0.1536
298.2	0.1547
298	0.1564
297.8	0.1574
297.6	0.159
297.4	0.1603
297.2	0.162
297	0.1628
296.8	0.1646
296.6	0.1658
296.4	0.1671
296.2	0.1686
296	0.1699
295.8	0.1713
295.6	0.173
295.4	0.1747
295.2	0.1762
295	0.1787
294.8	0.1803
294.6	0.182
294.4	0.1844
294.2	0.1867
294	0.1889
293.8	0.1915
293.6	0.1939
293.4	0.1965
293.2	0.1989
293	0.2009
292.8	0.2047
292.6	0.2074
292.4	0.2112
292.2	0.2153
292	0.2198
291.8	0.2239
291.6	0.2285
291.4	0.2343
291.2	0.2393
291	0.2459
290.8	0.2513
290.6	0.2573
290.4	0.2634
290.2	0.2695
290	0.2736
289.8	0.2797
289.6	0.2857
289.4	0.2898
289.2	0.2948
289	0.2987
288.8	0.3021
288.6	0.3052
288.4	0.3078
288.2	0.3101
288	0.3124
287.8	0.3145
287.6	0.3155
287.4	0.3166
287.2	0.3178
287	0.3181
286.8	0.3198
286.6	0.3208
286.4	0.3217
286.2	0.3221
286	0.3232
285.8	0.325
285.6	0.327
285.4	0.3299
285.2	0.3321
285	0.3339
284.8	0.3365
284.6	0.3403
284.4	0.344
284.2	0.3468
284	0.3497
283.8	0.3536
283.6	0.3565
283.4	0.36
283.2	0.3629
283	0.3658
282.8	0.3671
282.6	0.3689
282.4	0.3712
282.2	0.3726
282	0.3738
281.8	0.3759
281.6	0.3775
281.4	0.3784
281.2	0.3801
281	0.3805
280.8	0.3837
280.6	0.3857
280.4	0.3877
280.2	0.3896
280	0.3935
279.8	0.3978
279.6	0.4019
279.4	0.4056
279.2	0.4098
279	0.4144
278.8	0.4198
278.6	0.425
278.4	0.4312
278.2	0.4364
278	0.4421
277.8	0.448
277.6	0.4524
277.4	0.46
277.2	0.4649
277	0.4712
276.8	0.4777
276.6	0.4828
276.4	0.4873
276.2	0.4919
276	0.4963
275.8	0.5011
275.6	0.507
275.4	0.5126
275.2	0.5162
275	0.5199
274.8	0.5263
274.6	0.5292
274.4	0.5365
274.2	0.5411
274	0.5465
273.8	0.5523
273.6	0.5567
273.4	0.5625
273.2	0.5691
273	0.5744
272.8	0.5818
272.6	0.5877
272.4	0.5949
272.2	0.602
272	0.6086
271.8	0.6165
271.6	0.625
271.4	0.6322
271.2	0.6417
271	0.6499
270.8	0.6598
270.6	0.6671
270.4	0.678
270.2	0.6875
270	0.6978
269.8	0.7108
269.6	0.722
269.4	0.7345
269.2	0.7468
269	0.7567
268.8	0.7713
268.6	0.7834
268.4	0.7976
268.2	0.8101
268	0.8247
267.8	0.8376
267.6	0.852
267.4	0.8673
267.2	0.8829
267	0.8952
266.8	0.9087
266.6	0.9242
266.4	0.9377
266.2	0.9514
266	0.9628
265.8	0.9785
265.6	0.9921
265.4	1.0096
265.2	1.0219
265	1.0328
264.8	1.0493
264.6	1.062
264.4	1.0791
264.2	1.0902
264	1.1073
263.8	1.1197
263.6	1.1317
263.4	1.1466
263.2	1.1618
263	1.1766
262.8	1.1921
262.6	1.2052
262.4	1.2155
262.2	1.2305
262	1.2451
261.8	1.2628
261.6	1.2694
261.4	1.2812
261.2	1.2937
261	1.3024
260.8	1.3117
260.6	1.3231
260.4	1.3361
260.2	1.3426
260	1.356
259.8	1.3587
259.6	1.3642
259.4	1.3717
259.2	1.3776
259	1.3719
258.8	1.38
258.6	1.3809
258.4	1.3807
258.2	1.3766
258	1.368
257.8	1.3688
257.6	1.3653
257.4	1.3567
257.2	1.3524
257	1.3462
256.8	1.3384
256.6	1.3302
256.4	1.3216
256.2	1.315
256	1.3048
255.8	1.2955
255.6	1.2835
255.4	1.2748
255.2	1.2646
255	1.2526
254.8	1.2471
254.6	1.23
254.4	1.2226
254.2	1.2089
254	1.1991
253.8	1.1857
253.6	1.1724
253.4	1.1636
253.2	1.1543
253	1.147
252.8	1.1346
252.6	1.1275
252.4	1.1161
252.2	1.1078
252	1.0969
251.8	1.09
251.6	1.0821
251.4	1.0744
251.2	1.0647
251	1.0604
250.8	1.0525
250.6	1.046
250.4	1.0358
250.2	1.0295
250	1.0232
249.8	1.0161
249.6	1.0113
249.4	1.0042
249.2	0.9974
249	0.9925
248.8	0.9836
248.6	0.9793
248.4	0.973
248.2	0.9673
248	0.962
247.8	0.9535
247.6	0.9494
247.4	0.9442
247.2	0.938
247	0.9334
246.8	0.9276
246.6	0.9237
246.4	0.9177
246.2	0.9148
246	0.9115
245.8	0.9064
245.6	0.9037
245.4	0.8976
245.2	0.895
245	0.8904
244.8	0.8886
244.6	0.8843
244.4	0.8802
244.2	0.8775
244	0.8737
243.8	0.8702
243.6	0.8659
243.4	0.8619
243.2	0.8573
243	0.8525
242.8	0.8479
242.6	0.8425
242.4	0.8378
242.2	0.833
242	0.8289
241.8	0.8228
241.6	0.8194
241.4	0.8138
241.2	0.8094
241	0.8034
240.8	0.7978
240.6	0.7941
240.4	0.7875
240.2	0.7835
240	0.7773
239.8	0.7731
239.6	0.7686
239.4	0.7632
239.2	0.7578
239	0.7543
238.8	0.75
238.6	0.7456
238.4	0.7405
238.2	0.7367
238	0.7311
237.8	0.7284
237.6	0.7243
237.4	0.7197
237.2	0.7149
237	0.7107
236.8	0.7073
236.6	0.7029
236.4	0.6984
236.2	0.6927
236	0.6892
235.8	0.6853
235.6	0.6814
235.4	0.6778
235.2	0.6741
235	0.6707
234.8	0.6664
234.6	0.6627
234.4	0.6582
234.2	0.6532
234	0.6499
233.8	0.6455
233.6	0.647
233.4	0.6401
233.2	0.6363
233	0.6326
232.8	0.6282
232.6	0.6268
232.4	0.6237
232.2	0.6188
232	0.6201
231.8	0.6154
231.6	0.6124
231.4	0.6102
231.2	0.6064
231	0.6053
230.8	0.6002
230.6	0.5964
230.4	0.5998
230.2	0.5936
230	0.5907
229.8	0.5863
229.6	0.5852
229.4	0.5824
229.2	0.5819
229	0.581
228.8	0.5776
228.6	0.5757
228.4	0.5692
228.2	0.5675
228	0.5681
227.8	0.5692
227.6	0.5589
227.4	0.5622
227.2	0.5603
227	0.5572
226.8	0.5557
226.6	0.5546
226.4	0.5516
226.2	0.5483
226	0.5535
225.8	0.5413
225.6	0.5409
225.4	0.5441
225.2	0.548
225	0.5474
224.8	0.5378
224.6	0.5415
224.4	0.5388
224.2	0.5277
224	0.5387
223.8	0.5306
223.6	0.5244
223.4	0.5256
223.2	0.5229
223	0.53
222.8	0.52
222.6	0.5167
222.4	0.5161
222.2	0.5239
222	0.5191
221.8	0.5129
221.6	0.5193
221.4	0.5151
221.2	0.5216
221	0.4993
220.8	0.491
220.6	0.5016
220.4	0.5119
220.2	0.5123
220	0.4995
219.8	0.4954
219.6	0.506
219.4	0.4939
219.2	0.4958
219	0.5016
218.8	0.5017
218.6	0.5031
218.4	0.5028
218.2	0.5073
218	0.4971
217.8	0.4999
217.6	0.5099
217.4	0.5042
217.2	0.4957
217	0.5011
216.8	0.5065
216.6	0.5043
216.4	0.4895
216.2	0.5071
216	0.5005
215.8	0.5057
215.6	0.49
215.4	0.499
215.2	0.4853
215	0.484
214.8	0.5083
214.6	0.4946
214.4	0.4955
214.2	0.507
214	0.5035
213.8	0.5054
213.6	0.5039
213.4	0.4914
213.2	0.4877
213	0.4878
212.8	0.4952
212.6	0.4779
212.4	0.4763
212.2	0.4705
212	0.478
211.8	0.4849
211.6	0.4641
211.4	0.478
211.2	0.4716
211	0.463
210.8	0.4606
210.6	0.4572
210.4	0.4452
210.2	0.4183
210	0.4413
209.8	0.401
209.6	0.3967
209.4	0.4059
209.2	0.3802
209	0.3776
208.8	0.3805
208.6	0.3563
208.4	0.3551
208.2	0.3588
208	0.3047
207.8	0.2952
207.6	0.2848
207.4	0.236
207.2	0.2367
207	0.2351
206.8	0.2176
206.6	0.2112
206.4	0.1845
206.2	0.1569
206	0.157
205.8	0.1335
205.6	0.1291
205.4	0.1216
205.2	0.0735
205	0.0693
204.8	0.058
204.6	0.0872
204.4	0.0354
204.2	0.0988
204	0.0645
203.8	0.0414
203.6	0.0601
203.4	0.041
203.2	0.0483
203	0.0341
202.8	0.0288
202.6	0.0624
202.4	0.0597
202.2	0.0288
202	0.0676
201.8	0.0569
201.6	0.0546
201.4	0.0507
201.2	0.0624
201	0.0086
200.8	0.0729
200.6	0.0414
200.4	0.0574
200.2	0.008352
[truncated: 1 more rows]
