# Supplementary material for: Heteroatom-doped carbon dots from medicinal plants as novel biomaterials for as-use biomedical applications in comparison with synthetic drug, zaltoprofen
Source: Sci Rep. 2024 Jun 7;14:13160. doi: 10.1038/s41598-024-63700-w (PMC11161473; doi:10.1038/s41598-024-63700-w)
Supplement: Supplementary file 1 — Supplementary Information 1. [file 41598_2024_63700_MOESM1_ESM.zip › Raw data of scientific reports/Fig. 5b Z-FN-CDs.xlsx]

## Sheet: Sheet1
600	-0.007169
599.8	-0.005428
599.6	-0.005332
599.4	-0.005355
599.2	-0.005425
599	-0.00543
598.8	-0.005437
598.6	-0.005318
598.4	-0.005344
598.2	-0.005397
598	-0.005415
597.8	-0.00554
597.6	-0.005516
597.4	-0.005475
597.2	-0.005514
597	-0.00537
596.8	-0.005489
596.6	-0.005601
596.4	-0.005505
596.2	-0.005341
596	-0.005424
595.8	-0.005308
595.6	-0.005349
595.4	-0.005288
595.2	-0.00529
595	-0.005302
594.8	-0.005323
594.6	-0.005303
594.4	-0.005277
594.2	-0.005356
594	-0.005185
593.8	-0.005197
593.6	-0.005379
593.4	-0.005245
593.2	-0.00519
593	-0.005042
592.8	-0.005007
592.6	-0.005063
592.4	-0.004996
592.2	-0.005201
592	-0.005465
591.8	-0.005311
591.6	-0.005324
591.4	-0.005338
591.2	-0.005243
591	-0.005059
590.8	-0.005226
590.6	-0.005129
590.4	-0.004838
590.2	-0.005017
590	-0.005211
589.8	-0.005257
589.6	-0.005397
589.4	-0.005369
589.2	-0.005532
589	-0.005203
588.8	-0.005447
588.6	-0.005324
588.4	-0.004868
588.2	-0.004726
588	-0.004805
587.8	-0.004732
587.6	-0.004894
587.4	-0.004886
587.2	-0.004898
587	-0.004912
586.8	-0.004836
586.6	-0.004901
586.4	-0.004759
586.2	-0.004589
586	-0.004706
585.8	-0.004489
585.6	-0.004371
585.4	-0.004537
585.2	-0.004532
585	-0.004819
584.8	-0.004158
584.6	-0.003955
584.4	-0.00397
584.2	-0.003878
584	-0.003766
583.8	-0.003636
583.6	-0.003522
583.4	-0.003508
583.2	-0.003576
583	-0.003525
582.8	-0.003537
582.6	-0.003578
582.4	-0.003619
582.2	-0.003678
582	-0.003532
581.8	-0.00347
581.6	-0.003352
581.4	-0.003289
581.2	-0.003139
581	-0.002933
580.8	-0.002762
580.6	-0.002906
580.4	-0.002819
580.2	-0.002749
580	-0.002705
579.8	-0.002649
579.6	-0.00265
579.4	-0.002592
579.2	-0.002627
579	-0.002411
578.8	-0.002386
578.6	-0.002322
578.4	-0.002105
578.2	-0.002003
578	-0.00208
577.8	-0.002026
577.6	-0.002039
577.4	-0.002126
577.2	-0.002241
577	-0.002226
576.8	-0.002229
576.6	-0.00214
576.4	-0.002106
576.2	-0.002064
576	-0.001976
575.8	-0.001898
575.6	-0.001839
575.4	-0.00178
575.2	-0.001895
575	-0.001927
574.8	-0.001968
574.6	-0.001901
574.4	-0.001969
574.2	-0.001928
574	-0.001718
573.8	-0.001642
573.6	-0.001603
573.4	-0.001537
573.2	-0.001445
573	-0.001504
572.8	-0.001394
572.6	-0.001436
572.4	-0.001468
572.2	-0.001448
572	-0.00133
571.8	-0.001423
571.6	-0.001403
571.4	-0.001304
571.2	-0.001284
571	-0.001455
570.8	-0.001304
570.6	-0.001354
570.4	-0.001221
570.2	-0.001236
570	-0.001328
569.8	-0.001231
569.6	-0.00122
569.4	-0.001097
569.2	-0.001026
569	-0.000888
568.8	-0.000945
568.6	-0.000892
568.4	-0.000806
568.2	-0.000779
568	-0.000735
567.8	-0.00075
567.6	-0.00069
567.4	-0.00063
567.2	-0.00062
567	-0.000627
566.8	-0.000567
566.6	-0.000474
566.4	-0.000431
566.2	-0.000348
566	-0.000512
565.8	-0.000454
565.6	-0.000436
565.4	-0.000328
565.2	-0.00036
565	-0.000245
564.8	-0.000204
564.6	-0.000155
564.4	-8.1e-05
564.2	-5.6e-05
564	8e-06
563.8	-2.4e-05
563.6	-9.6e-05
563.4	-4e-05
563.2	-8e-05
563	6.4e-05
562.8	0.000159
562.6	0.000103
562.4	0.000332
562.2	0.000418
562	0.000473
561.8	0.000621
561.6	0.000658
561.4	0.000765
561.2	0.000709
561	0.000513
560.8	0.000488
560.6	0.000556
560.4	0.000562
560.2	0.000737
560	0.000796
559.8	0.000916
559.6	0.000951
559.4	0.000986
559.2	0.000968
559	0.000897
558.8	0.000954
558.6	0.000914
558.4	0.000933
558.2	0.000975
558	0.001269
557.8	0.001235
557.6	0.001408
557.4	0.001521
557.2	0.001516
557	0.001467
556.8	0.001578
556.6	0.001703
556.4	0.001625
556.2	0.001547
556	0.001599
555.8	0.001636
555.6	0.001729
555.4	0.001722
555.2	0.001751
555	0.001779
554.8	0.001912
554.6	0.002071
554.4	0.001945
554.2	0.001785
554	0.001729
553.8	0.001661
553.6	0.001483
553.4	0.001518
553.2	0.0016
553	0.001857
552.8	0.001957
552.6	0.00209
552.4	0.002262
552.2	0.00234
552	0.002312
551.8	0.002495
551.6	0.0025
551.4	0.002557
551.2	0.002528
551	0.002617
550.8	0.002582
550.6	0.002645
550.4	0.00265
550.2	0.002751
550	0.002628
549.8	0.002838
549.6	0.002888
549.4	0.002874
549.2	0.00293
549	0.002974
548.8	0.003036
548.6	0.003093
548.4	0.003112
548.2	0.003151
548	0.003259
547.8	0.003255
547.6	0.003233
547.4	0.003231
547.2	0.003267
547	0.003272
546.8	0.003341
546.6	0.003373
546.4	0.003318
546.2	0.003433
546	0.003399
545.8	0.00341
545.6	0.003453
545.4	0.003473
545.2	0.00346
545	0.003702
544.8	0.003762
544.6	0.003748
544.4	0.003823
544.2	0.003945
544	0.003909
543.8	0.003931
543.6	0.004102
543.4	0.003964
543.2	0.004102
543	0.004417
542.8	0.004499
542.6	0.004783
542.4	0.005142
542.2	0.005285
542	0.004944
541.8	0.00506
541.6	0.005089
541.4	0.004914
541.2	0.004826
541	0.004801
540.8	0.004725
540.6	0.004676
540.4	0.004782
540.2	0.005001
540	0.005304
539.8	0.005392
539.6	0.005437
539.4	0.005564
539.2	0.005633
539	0.00563
538.8	0.005691
538.6	0.005723
538.4	0.005809
538.2	0.005941
538	0.006247
537.8	0.006388
537.6	0.006663
537.4	0.006894
537.2	0.006957
537	0.006693
536.8	0.006826
536.6	0.006842
536.4	0.006969
536.2	0.006775
536	0.00702
535.8	0.006897
535.6	0.006918
535.4	0.007062
535.2	0.007321
535	0.007279
534.8	0.007467
534.6	0.007641
534.4	0.00771
534.2	0.007734
534	0.007992
533.8	0.007883
533.6	0.007926
533.4	0.008021
533.2	0.008356
533	0.008531
532.8	0.008737
532.6	0.008998
532.4	0.008986
532.2	0.009152
532	0.009217
531.8	0.009413
531.6	0.009259
531.4	0.009544
531.2	0.00963
531	0.00989
530.8	0.01
530.6	0.0101
530.4	0.0102
530.2	0.0104
530	0.0104
529.8	0.0106
529.6	0.0106
529.4	0.0107
529.2	0.0107
529	0.0109
528.8	0.011
528.6	0.0112
528.4	0.0114
528.2	0.0115
528	0.0115
527.8	0.0116
527.6	0.0117
527.4	0.0119
527.2	0.0119
527	0.012
526.8	0.0123
526.6	0.0123
526.4	0.0124
526.2	0.0125
526	0.0126
525.8	0.0128
525.6	0.0129
525.4	0.0131
525.2	0.0131
525	0.0134
524.8	0.0135
524.6	0.0136
524.4	0.0138
524.2	0.0139
524	0.0141
523.8	0.0142
523.6	0.0144
523.4	0.0146
523.2	0.0148
523	0.0148
522.8	0.015
522.6	0.0152
522.4	0.0153
522.2	0.0154
522	0.0157
521.8	0.0157
521.6	0.0159
521.4	0.0161
521.2	0.0164
521	0.0165
520.8	0.0166
520.6	0.0167
520.4	0.0168
520.2	0.0171
520	0.0172
519.8	0.0173
519.6	0.0174
519.4	0.0176
519.2	0.0177
519	0.018
518.8	0.0182
518.6	0.0184
518.4	0.0185
518.2	0.0187
518	0.019
517.8	0.0191
517.6	0.0193
517.4	0.0195
517.2	0.0197
517	0.0201
516.8	0.0201
516.6	0.0204
516.4	0.0206
516.2	0.0208
516	0.0209
515.8	0.0211
515.6	0.0213
515.4	0.0214
515.2	0.0215
515	0.0217
514.8	0.0218
514.6	0.0221
514.4	0.0223
514.2	0.0224
514	0.0227
513.8	0.0228
513.6	0.023
513.4	0.0232
513.2	0.0235
513	0.0237
512.8	0.024
512.6	0.0242
512.4	0.0244
512.2	0.0247
512	0.025
511.8	0.0251
511.6	0.0254
511.4	0.0256
511.2	0.0258
511	0.026
510.8	0.0263
510.6	0.0264
510.4	0.0267
510.2	0.0269
510	0.0271
509.8	0.0274
509.6	0.0276
509.4	0.028
509.2	0.0282
509	0.0285
508.8	0.0287
508.6	0.0289
508.4	0.0292
508.2	0.0294
508	0.0296
507.8	0.0298
507.6	0.0301
507.4	0.0304
507.2	0.0307
507	0.0311
506.8	0.0313
506.6	0.0316
506.4	0.0319
506.2	0.0322
506	0.0324
505.8	0.0326
505.6	0.0329
505.4	0.0332
505.2	0.0335
505	0.0339
504.8	0.0341
504.6	0.0343
504.4	0.0347
504.2	0.035
504	0.035
503.8	0.0354
503.6	0.0357
503.4	0.036
503.2	0.0361
503	0.0364
502.8	0.0365
502.6	0.0368
502.4	0.037
502.2	0.0373
502	0.0375
501.8	0.0379
501.6	0.0381
501.4	0.0384
501.2	0.0387
501	0.039
500.8	0.0392
500.6	0.0394
500.4	0.0398
500.2	0.04
500	0.0403
499.8	0.0406
499.6	0.0408
499.4	0.041
499.2	0.0413
499	0.0416
498.8	0.0419
498.6	0.0423
498.4	0.0426
498.2	0.0428
498	0.0431
497.8	0.0434
497.6	0.0437
497.4	0.044
497.2	0.0442
497	0.0445
496.8	0.0448
496.6	0.045
496.4	0.0454
496.2	0.0456
496	0.0459
495.8	0.0462
495.6	0.0465
495.4	0.0467
495.2	0.0471
495	0.0475
494.8	0.0479
494.6	0.0482
494.4	0.0487
494.2	0.0489
494	0.0492
493.8	0.0496
493.6	0.0499
493.4	0.0502
493.2	0.0504
493	0.0509
492.8	0.0511
492.6	0.0512
492.4	0.0515
492.2	0.0518
492	0.052
491.8	0.0523
491.6	0.0525
491.4	0.0526
491.2	0.0529
491	0.0533
490.8	0.0534
490.6	0.0536
490.4	0.0539
490.2	0.0543
490	0.0546
489.8	0.0549
489.6	0.0551
489.4	0.0554
489.2	0.0557
489	0.0559
488.8	0.0562
488.6	0.0564
488.4	0.0566
488.2	0.0569
488	0.0573
487.8	0.0576
487.6	0.058
487.4	0.0583
487.2	0.0585
487	0.0588
486.8	0.059
486.6	0.0592
486.4	0.0595
486.2	0.0597
486	0.06
485.8	0.0603
485.6	0.0605
485.4	0.0608
485.2	0.0612
485	0.0615
484.8	0.0618
484.6	0.0621
484.4	0.0624
484.2	0.0626
484	0.0629
483.8	0.0631
483.6	0.0634
483.4	0.0638
483.2	0.064
483	0.0645
482.8	0.0649
482.6	0.0653
482.4	0.0656
482.2	0.0658
482	0.0662
481.8	0.0666
481.6	0.0668
481.4	0.0672
481.2	0.0674
481	0.0676
480.8	0.0678
480.6	0.0681
480.4	0.0684
480.2	0.0686
480	0.069
479.8	0.0692
479.6	0.0694
479.4	0.0696
479.2	0.0699
479	0.0701
478.8	0.0703
478.6	0.0705
478.4	0.0708
478.2	0.071
478	0.0715
477.8	0.0717
477.6	0.0721
477.4	0.0723
477.2	0.0726
477	0.073
476.8	0.0732
476.6	0.0734
476.4	0.0737
476.2	0.0739
476	0.0744
475.8	0.0746
475.6	0.075
475.4	0.0755
475.2	0.0761
475	0.0765
474.8	0.0767
474.6	0.0771
474.4	0.0775
474.2	0.078
474	0.0782
473.8	0.0786
473.6	0.079
473.4	0.0793
473.2	0.0796
473	0.0799
472.8	0.0801
472.6	0.0803
472.4	0.0806
472.2	0.081
472	0.0814
471.8	0.0818
471.6	0.082
471.4	0.0823
471.2	0.0827
471	0.0829
470.8	0.0832
470.6	0.0834
470.4	0.0837
470.2	0.0839
470	0.0842
469.8	0.0845
469.6	0.0849
469.4	0.0853
469.2	0.0857
469	0.086
468.8	0.0863
468.6	0.0867
468.4	0.0869
468.2	0.0872
468	0.0873
467.8	0.0876
467.6	0.0879
467.4	0.0881
467.2	0.0885
467	0.0888
466.8	0.089
466.6	0.0894
466.4	0.0896
466.2	0.0898
466	0.0901
465.8	0.0904
465.6	0.0907
465.4	0.091
465.2	0.0913
465	0.0918
464.8	0.0921
464.6	0.0926
464.4	0.0929
464.2	0.0933
464	0.0937
463.8	0.0941
463.6	0.0946
463.4	0.095
463.2	0.0954
463	0.0957
462.8	0.0961
462.6	0.0964
462.4	0.0968
462.2	0.0972
462	0.0976
461.8	0.098
461.6	0.0985
461.4	0.0989
461.2	0.0993
461	0.0995
460.8	0.0999
460.6	0.1002
460.4	0.1005
460.2	0.1007
460	0.1012
459.8	0.1015
459.6	0.1019
459.4	0.1024
459.2	0.1027
459	0.1032
458.8	0.1036
458.6	0.104
458.4	0.1044
458.2	0.1048
458	0.1053
457.8	0.1057
457.6	0.1061
457.4	0.1064
457.2	0.1068
457	0.1073
456.8	0.108
456.6	0.1083
456.4	0.1088
456.2	0.1092
456	0.1095
455.8	0.1099
455.6	0.1102
455.4	0.1105
455.2	0.1109
455	0.1112
454.8	0.1116
454.6	0.1119
454.4	0.1123
454.2	0.1128
454	0.1132
453.8	0.1133
453.6	0.1137
453.4	0.114
453.2	0.1143
453	0.1147
452.8	0.1151
452.6	0.1154
452.4	0.1157
452.2	0.1162
452	0.1168
451.8	0.1172
451.6	0.1176
451.4	0.1181
451.2	0.1185
451	0.1189
450.8	0.1194
450.6	0.1197
450.4	0.1201
450.2	0.1204
450	0.1212
449.8	0.1231
449.6	0.1231
449.4	0.1236
449.2	0.124
449	0.1247
448.8	0.125
448.6	0.1254
448.4	0.126
448.2	0.1264
448	0.1266
447.8	0.127
447.6	0.1276
447.4	0.1281
447.2	0.1285
447	0.1291
446.8	0.1295
446.6	0.1302
446.4	0.1305
446.2	0.1311
446	0.1311
445.8	0.1317
445.6	0.1323
445.4	0.1326
445.2	0.133
445	0.1336
444.8	0.134
444.6	0.1344
444.4	0.135
444.2	0.1355
444	0.136
443.8	0.1366
443.6	0.1371
443.4	0.1376
443.2	0.138
443	0.1384
442.8	0.1387
442.6	0.1392
442.4	0.1397
442.2	0.1404
442	0.1409
441.8	0.1416
441.6	0.1422
441.4	0.1427
441.2	0.1433
441	0.1436
440.8	0.1442
440.6	0.1446
440.4	0.145
440.2	0.1454
440	0.146
439.8	0.1466
439.6	0.1471
439.4	0.1476
439.2	0.1482
439	0.1488
438.8	0.1494
438.6	0.1499
438.4	0.1505
438.2	0.151
438	0.1515
437.8	0.152
437.6	0.1524
437.4	0.1529
437.2	0.1534
437	0.1542
436.8	0.1548
436.6	0.1554
436.4	0.1561
436.2	0.1566
436	0.1572
435.8	0.1578
435.6	0.1584
435.4	0.159
435.2	0.1596
435	0.16
434.8	0.1605
434.6	0.1611
434.4	0.1616
434.2	0.1621
434	0.1628
433.8	0.1634
433.6	0.1639
433.4	0.1645
433.2	0.165
433	0.1656
432.8	0.1662
432.6	0.1667
432.4	0.1672
432.2	0.1679
432	0.1684
431.8	0.169
431.6	0.1696
431.4	0.17
431.2	0.1705
431	0.1711
430.8	0.1716
430.6	0.1721
430.4	0.1726
430.2	0.1731
430	0.1737
429.8	0.1742
429.6	0.1747
429.4	0.1752
429.2	0.1757
429	0.1763
428.8	0.1768
428.6	0.1772
428.4	0.1779
428.2	0.1783
428	0.179
427.8	0.1794
427.6	0.1799
427.4	0.1804
427.2	0.1808
427	0.1814
426.8	0.1818
426.6	0.1824
426.4	0.1829
426.2	0.1835
426	0.184
425.8	0.1844
425.6	0.185
425.4	0.1855
425.2	0.186
425	0.1863
424.8	0.1869
424.6	0.1872
424.4	0.1877
424.2	0.1881
424	0.1886
423.8	0.1891
423.6	0.1894
423.4	0.1899
423.2	0.1904
423	0.191
422.8	0.1914
422.6	0.1919
422.4	0.1923
422.2	0.1927
422	0.1931
421.8	0.1936
421.6	0.1939
421.4	0.1945
421.2	0.1948
421	0.1954
420.8	0.1957
420.6	0.1962
420.4	0.1966
420.2	0.1969
420	0.1972
419.8	0.1975
419.6	0.1979
419.4	0.1982
419.2	0.1985
419	0.1988
418.8	0.1991
418.6	0.1995
418.4	0.1997
418.2	0.2001
418	0.2004
417.8	0.2008
417.6	0.2011
417.4	0.2013
417.2	0.2015
417	0.2019
416.8	0.2022
416.6	0.2024
416.4	0.2027
416.2	0.2029
416	0.2033
415.8	0.2035
415.6	0.2037
415.4	0.204
415.2	0.2043
415	0.2045
414.8	0.2047
414.6	0.2049
414.4	0.2054
414.2	0.2054
414	0.2056
413.8	0.2057
413.6	0.206
413.4	0.2062
413.2	0.2066
413	0.2068
412.8	0.2071
412.6	0.2073
412.4	0.2075
412.2	0.2076
412	0.2077
411.8	0.2079
411.6	0.208
411.4	0.2082
411.2	0.2083
411	0.2084
410.8	0.2086
410.6	0.2087
410.4	0.2088
410.2	0.2091
410	0.2093
409.8	0.2094
409.6	0.2094
409.4	0.2096
409.2	0.2097
409	0.2097
408.8	0.2098
408.6	0.2099
408.4	0.2099
408.2	0.21
408	0.2101
407.8	0.2102
407.6	0.2103
407.4	0.2105
407.2	0.2105
407	0.2105
406.8	0.2108
406.6	0.2109
406.4	0.2111
406.2	0.2111
406	0.2112
405.8	0.2113
405.6	0.2114
405.4	0.2116
405.2	0.2118
405	0.212
404.8	0.2122
404.6	0.2124
404.4	0.2126
404.2	0.2127
404	0.2128
403.8	0.213
403.6	0.2132
403.4	0.2134
403.2	0.2137
403	0.2141
402.8	0.2142
402.6	0.2145
402.4	0.2147
402.2	0.2151
402	0.2152
401.8	0.2155
401.6	0.2157
401.4	0.216
401.2	0.2162
401	0.2163
400.8	0.2165
400.6	0.2167
400.4	0.217
400.2	0.2174
400	0.218
399.8	0.2182
399.6	0.2184
399.4	0.2187
399.2	0.219
399	0.2193
398.8	0.2196
398.6	0.22
398.4	0.2203
398.2	0.2205
398	0.2212
397.8	0.2216
397.6	0.2219
397.4	0.2224
397.2	0.2228
397	0.2232
396.8	0.2236
396.6	0.224
396.4	0.2244
396.2	0.2244
396	0.2248
395.8	0.2251
395.6	0.2254
395.4	0.2258
395.2	0.2262
395	0.2265
394.8	0.227
394.6	0.2274
394.4	0.2278
394.2	0.2279
394	0.2282
393.8	0.2286
393.6	0.2289
393.4	0.2292
393.2	0.2293
393	0.2301
392.8	0.2303
392.6	0.2307
392.4	0.2312
392.2	0.2316
392	0.2322
391.8	0.2326
391.6	0.233
391.4	0.2335
391.2	0.2339
391	0.2344
390.8	0.2348
390.6	0.2352
390.4	0.2359
390.2	0.2364
390	0.237
389.8	0.2374
389.6	0.238
389.4	0.2385
389.2	0.2388
389	0.239
388.8	0.2398
388.6	0.2402
388.4	0.2407
388.2	0.2409
388	0.2415
387.8	0.2417
387.6	0.2423
387.4	0.2427
387.2	0.2433
387	0.2439
386.8	0.2443
386.6	0.2449
386.4	0.2453
386.2	0.2458
386	0.2461
385.8	0.2465
385.6	0.2469
385.4	0.247
385.2	0.2475
385	0.2481
384.8	0.2485
384.6	0.249
384.4	0.2495
384.2	0.2496
384	0.2498
383.8	0.2501
383.6	0.2503
383.4	0.2504
383.2	0.2506
383	0.2505
382.8	0.2506
382.6	0.251
382.4	0.2512
382.2	0.2513
382	0.2515
381.8	0.2516
381.6	0.2518
381.4	0.2521
381.2	0.2521
381	0.2522
380.8	0.2526
380.6	0.2527
380.4	0.2527
380.2	0.2529
380	0.2534
379.8	0.2534
379.6	0.2537
379.4	0.2539
379.2	0.2541
379	0.2545
378.8	0.2546
378.6	0.255
378.4	0.2552
378.2	0.2554
378	0.2558
377.8	0.256
377.6	0.2565
377.4	0.2568
377.2	0.2573
377	0.2576
376.8	0.2582
376.6	0.2587
376.4	0.2589
376.2	0.2596
376	0.2596
375.8	0.2601
375.6	0.2606
375.4	0.2608
375.2	0.2612
375	0.262
374.8	0.2625
374.6	0.2627
374.4	0.2639
374.2	0.2644
374	0.2653
373.8	0.2661
373.6	0.2668
373.4	0.2672
373.2	0.2677
373	0.2681
372.8	0.2687
372.6	0.2689
372.4	0.2695
372.2	0.2702
372	0.2709
371.8	0.2714
371.6	0.2721
371.4	0.2727
371.2	0.2732
371	0.2733
370.8	0.2741
370.6	0.2745
370.4	0.2752
370.2	0.2755
370	0.2758
369.8	0.2793
369.6	0.2797
369.4	0.2802
369.2	0.2804
369	0.2814
368.8	0.2818
368.6	0.2821
368.4	0.2827
368.2	0.2835
368	0.284
367.8	0.2848
367.6	0.2856
367.4	0.2864
367.2	0.2869
367	0.2878
366.8	0.2885
366.6	0.2894
366.4	0.2902
366.2	0.2911
366	0.2913
365.8	0.292
365.6	0.2927
365.4	0.2937
365.2	0.2942
365	0.2951
364.8	0.2958
364.6	0.2966
364.4	0.297
364.2	0.2982
364	0.2991
363.8	0.2996
363.6	0.3003
363.4	0.3012
363.2	0.3021
363	0.303
362.8	0.3038
362.6	0.3045
362.4	0.3056
362.2	0.3066
362	0.3075
361.8	0.3082
361.6	0.3092
361.4	0.3102
361.2	0.311
361	0.3119
360.8	0.3129
360.6	0.3139
360.4	0.3148
360.2	0.3158
360	0.3167
359.8	0.3124
359.6	0.3135
359.4	0.3136
359.2	0.3151
359	0.3155
358.8	0.3166
358.6	0.3174
358.4	0.3188
358.2	0.3194
358	0.3203
357.8	0.322
357.6	0.3232
357.4	0.3239
357.2	0.3249
357	0.3254
356.8	0.3264
356.6	0.3274
356.4	0.3287
356.2	0.3297
356	0.3315
355.8	0.3327
355.6	0.3341
355.4	0.3349
355.2	0.3369
355	0.338
354.8	0.3389
354.6	0.3407
354.4	0.3415
354.2	0.343
354	0.3437
353.8	0.3446
353.6	0.3459
353.4	0.3473
353.2	0.3479
353	0.3494
352.8	0.3507
352.6	0.3518
352.4	0.3531
352.2	0.3542
352	0.3556
351.8	0.3569
351.6	0.3584
351.4	0.3594
351.2	0.3603
351	0.3615
350.8	0.3623
350.6	0.3638
350.4	0.364
350.2	0.366
350	0.3674
349.8	0.3681
349.6	0.3698
349.4	0.3714
349.2	0.3723
349	0.3737
348.8	0.3753
348.6	0.3761
348.4	0.3775
348.2	0.3783
348	0.3798
347.8	0.3804
347.6	0.3819
347.4	0.3829
347.2	0.3841
347	0.3853
346.8	0.3859
346.6	0.3871
346.4	0.388
346.2	0.3891
346	0.3906
345.8	0.3916
345.6	0.3928
345.4	0.3935
345.2	0.395
345	0.3964
344.8	0.3973
344.6	0.3986
344.4	0.3999
344.2	0.4011
344	0.4023
343.8	0.4036
343.6	0.405
343.4	0.4063
343.2	0.4076
343	0.4088
342.8	0.4102
342.6	0.4115
342.4	0.4132
342.2	0.4139
342	0.4157
341.8	0.4166
341.6	0.4183
341.4	0.4196
341.2	0.421
341	0.4223
340.8	0.4235
340.6	0.4249
340.4	0.4264
340.2	0.4273
340	0.4288
339.8	0.4303
339.6	0.4316
339.4	0.4329
339.2	0.4336
339	0.4352
338.8	0.4365
338.6	0.4379
338.4	0.4392
338.2	0.4402
338	0.4415
337.8	0.4429
337.6	0.444
337.4	0.4452
337.2	0.4463
337	0.4475
336.8	0.4487
336.6	0.4497
336.4	0.4514
336.2	0.452
336	0.4538
335.8	0.4543
335.6	0.4554
335.4	0.4565
335.2	0.4579
335	0.4587
334.8	0.4597
334.6	0.4605
334.4	0.4618
334.2	0.463
334	0.4633
333.8	0.4646
333.6	0.4655
333.4	0.4662
333.2	0.4672
333	0.4679
332.8	0.4688
332.6	0.4696
332.4	0.4702
332.2	0.471
332	0.4717
331.8	0.4723
331.6	0.4728
331.4	0.4734
331.2	0.4739
331	0.4747
330.8	0.4753
330.6	0.4757
330.4	0.4757
330.2	0.4765
330	0.4766
329.8	0.4767
329.6	0.4772
329.4	0.4771
329.2	0.4774
329	0.4775
328.8	0.4776
328.6	0.478
328.4	0.478
328.2	0.4776
328	0.4777
327.8	0.4773
327.6	0.4776
327.4	0.4774
327.2	0.477
327	0.4774
326.8	0.4772
326.6	0.4769
326.4	0.4766
326.2	0.4764
326	0.4761
325.8	0.4757
325.6	0.4754
325.4	0.4749
325.2	0.4748
325	0.4746
324.8	0.4739
324.6	0.4737
324.4	0.4735
324.2	0.4731
324	0.4731
323.8	0.473
323.6	0.4724
323.4	0.4725
323.2	0.4723
323	0.4719
322.8	0.4714
322.6	0.4714
322.4	0.4708
322.2	0.4708
322	0.4705
321.8	0.4705
321.6	0.4704
321.4	0.47
321.2	0.4703
321	0.4697
320.8	0.4697
320.6	0.4696
320.4	0.4691
320.2	0.4691
320	0.4692
319.8	0.4695
319.6	0.469
319.4	0.4693
319.2	0.4695
319	0.4691
318.8	0.4688
318.6	0.4691
318.4	0.4692
318.2	0.469
318	0.4689
317.8	0.4688
317.6	0.4691
317.4	0.469
317.2	0.4693
317	0.4692
316.8	0.469
316.6	0.4692
316.4	0.4687
316.2	0.4691
316	0.4691
315.8	0.4683
315.6	0.469
315.4	0.4686
315.2	0.4688
315	0.4687
314.8	0.4689
314.6	0.4685
314.4	0.4689
314.2	0.469
314	0.4688
313.8	0.4691
313.6	0.4694
313.4	0.4692
313.2	0.4696
313	0.4695
312.8	0.4699
312.6	0.47
312.4	0.4702
312.2	0.4702
312	0.4707
311.8	0.4713
311.6	0.4714
311.4	0.4719
311.2	0.4722
311	0.473
310.8	0.4736
310.6	0.4742
310.4	0.4746
310.2	0.4755
310	0.4758
309.8	0.4768
309.6	0.4778
309.4	0.4788
309.2	0.4795
309	0.4801
308.8	0.4817
308.6	0.4828
308.4	0.4845
308.2	0.4856
308	0.4872
307.8	0.4884
307.6	0.4902
307.4	0.4921
307.2	0.4939
307	0.4956
306.8	0.4977
306.6	0.4993
306.4	0.5019
306.2	0.5043
306	0.5067
305.8	0.5093
305.6	0.5122
305.4	0.5144
305.2	0.517
305	0.5199
304.8	0.5225
304.6	0.5256
304.4	0.5291
304.2	0.5318
304	0.5347
303.8	0.5383
303.6	0.5417
303.4	0.5452
303.2	0.5486
303	0.5521
302.8	0.5553
302.6	0.559
302.4	0.5632
302.2	0.5671
302	0.5702
301.8	0.5743
301.6	0.5778
301.4	0.5821
301.2	0.586
301	0.5903
300.8	0.5935
300.6	0.5967
300.4	0.601
300.2	0.6046
300	0.6087
299.8	0.6114
299.6	0.6151
299.4	0.6177
299.2	0.6214
299	0.6253
298.8	0.6274
298.6	0.6314
298.4	0.6341
298.2	0.6375
298	0.6406
297.8	0.644
297.6	0.6467
297.4	0.6502
297.2	0.6524
297	0.6554
296.8	0.6587
296.6	0.6611
296.4	0.6638
296.2	0.667
296	0.6693
295.8	0.673
295.6	0.676
295.4	0.6795
295.2	0.682
295	0.684
294.8	0.6877
294.6	0.691
294.4	0.6947
294.2	0.6975
294	0.6995
293.8	0.7044
293.6	0.7074
293.4	0.7107
293.2	0.7144
293	0.7165
292.8	0.7224
292.6	0.7259
292.4	0.7317
292.2	0.7356
292	0.7413
291.8	0.7453
291.6	0.751
291.4	0.7562
291.2	0.7631
291	0.7682
290.8	0.7759
290.6	0.7819
290.4	0.7882
290.2	0.7961
290	0.7985
289.8	0.8066
289.6	0.8129
289.4	0.8198
289.2	0.8264
289	0.8328
288.8	0.8377
288.6	0.8426
288.4	0.8482
288.2	0.856
288	0.8617
287.8	0.8674
287.6	0.8739
287.4	0.8774
287.2	0.8827
287	0.8869
286.8	0.895
286.6	0.9011
286.4	0.9071
286.2	0.9122
286	0.918
285.8	0.9258
285.6	0.9314
285.4	0.9388
285.2	0.9435
285	0.9522
284.8	0.9585
284.6	0.9654
284.4	0.9744
284.2	0.9837
284	0.9883
283.8	0.9986
283.6	1.0054
283.4	1.0082
283.2	1.0171
283	1.0256
282.8	1.035
282.6	1.0422
282.4	1.0475
282.2	1.0584
282	1.0679
281.8	1.0729
281.6	1.083
281.4	1.0905
281.2	1.1011
281	1.1088
280.8	1.1222
280.6	1.1237
280.4	1.1329
280.2	1.1518
280	1.1595
279.8	1.1693
279.6	1.1805
279.4	1.19
279.2	1.201
279	1.2128
278.8	1.2249
278.6	1.2323
278.4	1.2435
278.2	1.2507
278	1.2652
277.8	1.2738
277.6	1.2834
277.4	1.2928
277.2	1.3044
277	1.3042
276.8	1.319
276.6	1.3206
276.4	1.3393
276.2	1.3444
276	1.3527
275.8	1.3623
275.6	1.362
275.4	1.3707
275.2	1.3805
275	1.3671
274.8	1.3963
274.6	1.3999
274.4	1.4074
274.2	1.4109
274	1.4153
273.8	1.4322
273.6	1.4289
273.4	1.4394
273.2	1.4462
273	1.4512
272.8	1.4737
272.6	1.4694
272.4	1.4732
272.2	1.4893
272	1.4975
271.8	1.5057
271.6	1.5135
271.4	1.5055
271.2	1.5183
271	1.5255
270.8	1.5324
270.6	1.5368
270.4	1.5548
270.2	1.5532
270	1.5675
269.8	1.5724
269.6	1.582
269.4	1.5901
269.2	1.5954
269	1.5985
268.8	1.6064
268.6	1.622
268.4	1.6255
268.2	1.6291
268	1.6331
267.8	1.6339
267.6	1.6506
267.4	1.6438
267.2	1.6557
267	1.6719
266.8	1.6714
266.6	1.6759
266.4	1.6671
266.2	1.6868
266	1.6906
265.8	1.697
265.6	1.7014
265.4	1.7083
265.2	1.7153
265	1.7223
264.8	1.7348
264.6	1.731
264.4	1.7325
264.2	1.7396
264	1.7312
263.8	1.7434
263.6	1.7528
263.4	1.7628
263.2	1.7588
263	1.7571
262.8	1.7744
262.6	1.7788
262.4	1.7804
262.2	1.7899
262	1.7889
261.8	1.7984
261.6	1.814
261.4	1.7967
261.2	1.8143
261	1.8219
260.8	1.8102
260.6	1.8254
260.4	1.83
260.2	1.8372
260	1.8388
259.8	1.8405
259.6	1.853
259.4	1.863
259.2	1.843
259	1.8606
258.8	1.8596
258.6	1.8534
258.4	1.8601
258.2	1.8563
258	1.8557
257.8	1.8726
257.6	1.882
257.4	1.8835
257.2	1.8874
257	1.8972
256.8	1.9042
256.6	1.8951
256.4	1.8994
256.2	1.9058
256	1.907
255.8	1.9187
255.6	1.9361
255.4	1.9347
255.2	1.9304
255	1.9369
254.8	1.9381
254.6	1.9528
254.4	1.9382
254.2	1.95
254	1.9566
253.8	1.9603
253.6	1.9614
253.4	1.9757
253.2	1.9581
253	1.9797
252.8	1.9749
252.6	1.9675
252.4	1.9704
252.2	1.9759
252	1.9893
251.8	2.0027
251.6	1.9867
251.4	1.9897
251.2	2.0055
251	1.992
250.8	2.0023
250.6	2.0152
250.4	2.0041
250.2	2.0169
250	2.0215
249.8	2.0236
249.6	2.0306
249.4	2.027
249.2	2.0367
249	2.0273
248.8	2.0395
248.6	2.0271
248.4	2.0365
248.2	2.0458
248	2.033
247.8	2.0586
247.6	2.0621
247.4	2.0683
247.2	2.0715
247	2.0686
246.8	2.0713
246.6	2.0537
246.4	2.0764
246.2	2.0757
246	2.087
245.8	2.0767
245.6	2.0783
245.4	2.0828
245.2	2.0967
245	2.0821
244.8	2.0738
244.6	2.0962
244.4	2.0777
244.2	2.0906
244	2.0871
243.8	2.0934
243.6	2.0896
243.4	2.0755
243.2	2.0977
243	2.0797
242.8	2.0713
242.6	2.0863
242.4	2.0773
242.2	2.0823
242	2.0832
241.8	2.0628
241.6	2.0494
241.4	2.0357
241.2	2.035
241	2.0403
240.8	2.0431
240.6	2.0249
240.4	2.0234
240.2	2.0186
240	1.996
239.8	2.0013
239.6	1.9889
239.4	1.9763
239.2	1.9744
239	1.9514
238.8	1.9456
238.6	1.9689
238.4	1.9404
238.2	1.9413
238	1.9088
237.8	1.9176
237.6	1.9262
237.4	1.9115
237.2	1.8939
237	1.9013
236.8	1.8858
236.6	1.8704
236.4	1.862
236.2	1.8505
236	1.8475
235.8	1.8518
235.6	1.8514
235.4	1.8388
235.2	1.818
235	1.8186
234.8	1.7932
234.6	1.806
234.4	1.7786
234.2	1.7788
234	1.7651
233.8	1.7597
233.6	1.7325
233.4	1.7004
233.2	1.7029
233	1.7065
232.8	1.6819
232.6	1.6853
232.4	1.6701
232.2	1.6591
232	1.6397
231.8	1.6167
231.6	1.5974
231.4	1.5942
231.2	1.5983
231	1.5721
230.8	1.5518
230.6	1.5491
230.4	1.5276
230.2	1.5059
230	1.4684
229.8	1.4839
229.6	1.4389
229.4	1.4518
229.2	1.4335
229	1.4049
228.8	1.3905
228.6	1.3684
228.4	1.3566
228.2	1.3665
228	1.3495
227.8	1.3359
227.6	1.3236
227.4	1.3257
227.2	1.3023
227	1.2911
226.8	1.2445
226.6	1.2602
226.4	1.2428
226.2	1.2006
226	1.2117
225.8	1.206
225.6	1.2
225.4	1.2025
225.2	1.1705
225	1.1693
224.8	1.1364
224.6	1.1365
224.4	1.1447
224.2	1.1232
224	1.0983
223.8	1.0776
223.6	1.0829
223.4	1.0706
223.2	1.0766
223	1.0775
222.8	1.0678
222.6	1.0557
222.4	1.0296
222.2	1.0207
222	1.0245
221.8	1.0099
221.6	1.0167
221.4	0.977
221.2	1.0057
221	0.9637
220.8	0.9825
220.6	0.9484
220.4	0.9537
220.2	0.9559
220	0.9731
219.8	0.9671
219.6	0.9362
219.4	0.9515
219.2	0.9691
219	0.9436
218.8	0.9436
218.6	0.9384
218.4	0.9288
218.2	0.9315
218	0.9119
217.8	0.9247
217.6	0.9182
217.4	0.9288
217.2	0.9115
217	0.9465
216.8	0.9135
216.6	0.9192
216.4	0.9237
216.2	0.9043
216	0.9469
215.8	0.9169
215.6	0.91
215.4	0.9101
215.2	0.8804
215	0.8857
214.8	0.9076
214.6	0.8992
214.4	0.907
214.2	0.8807
214	0.8913
213.8	0.8644
213.6	0.8768
213.4	0.8876
213.2	0.8571
213	0.8588
212.8	0.8502
212.6	0.84
212.4	0.8526
212.2	0.8152
212	0.7915
211.8	0.8003
211.6	0.7831
211.4	0.7936
211.2	0.7714
211	0.7773
210.8	0.7491
210.6	0.7181
210.4	0.6913
210.2	0.6979
210	0.7106
209.8	0.7001
209.6	0.6573
209.4	0.6317
209.2	0.597
209	0.5585
208.8	0.5886
208.6	0.5777
208.4	0.5426
208.2	0.5277
208	0.4788
207.8	0.4631
207.6	0.421
207.4	0.4028
207.2	0.3907
207	0.3587
206.8	0.3528
206.6	0.3132
206.4	0.2934
206.2	0.3063
206	0.2848
205.8	0.2793
205.6	0.248
205.4	0.2311
205.2	0.2349
205	0.2167
204.8	0.2368
204.6	0.1954
204.4	0.1677
204.2	0.1982
204	0.1982
203.8	0.1727
203.6	0.1728
203.4	0.1847
203.2	0.1447
203	0.1866
202.8	0.1761
202.6	0.1675
202.4	0.1938
202.2	0.1627
202	0.1447
201.8	0.1761
201.6	0.1881
201.4	0.1903
201.2	0.1383
201	0.2021
200.8	0.1504
200.6	0.1569
200.4	0.1585
200.2	0.144
[truncated: 1 more rows]
