# Supplementary material for: Heteroatom-doped carbon dots from medicinal plants as novel biomaterials for as-use biomedical applications in comparison with synthetic drug, zaltoprofen
Source: Sci Rep. 2024 Jun 7;14:13160. doi: 10.1038/s41598-024-63700-w (PMC11161473; doi:10.1038/s41598-024-63700-w)
Supplement: Supplementary file 1 — Supplementary Information 1. [file 41598_2024_63700_MOESM1_ESM.zip › Raw data of scientific reports/Fig. 5C. FN-CDs PL spectra/RVR-M-Exc-300nm_Emi-320nm-800nm_slit-10_0.1s.csv]

320	1630
321	1900
322	2250
323	2490
324	2750
325	2950
326	3240
327	3980
328	3610
329	4390
330	4740
331	4920
332	5140
333	5430
334	5250
335	5190
336	5950
337	5210
338	5050
339	5500
340	5260
341	4640
342	5020
343	4980
344	4650
345	4330
346	3960
347	3850
348	3640
349	3420
350	3830
351	3300
352	3210
353	3080
354	2960
355	2870
356	2510
357	2170
358	2200
359	1790
360	1860
361	1710
362	1740
363	1740
364	1750
365	1520
366	1420
367	1580
368	1570
369	1700
370	1540
371	1390
372	1470
373	1270
374	1260
375	1210
376	1250
377	1050
378	1030
379	1070
380	890
381	1000
382	1030
383	990
384	1080
385	1030
386	900
387	1040
388	820
389	890
390	910
391	950
392	840
393	800
394	1000
395	710
396	880
397	940
398	920
399	970
400	1030
401	950
402	960
403	930
404	900
405	910
406	930
407	900
408	710
409	980
410	750
411	720
412	980
413	770
414	770
415	750
416	800
417	720
418	800
419	860
420	680
421	700
422	760
423	650
424	700
425	740
426	780
427	750
428	750
429	820
430	740
431	780
432	820
433	580
434	720
435	670
436	560
437	650
438	630
439	620
440	570
441	620
442	680
443	700
444	570
445	750
446	590
447	600
448	520
449	640
450	580
451	720
452	590
453	580
454	720
455	710
456	670
457	670
458	800
459	780
460	810
461	870
462	890
463	980
464	980
465	1000
466	1120
467	1270
468	1390
469	1500
470	1500
471	1820
472	1890
473	2380
474	2180
475	2580
476	2740
477	3010
478	3260
479	3060
480	3720
481	4030
482	3870
483	4090
484	4760
485	4670
486	4990
487	5310
488	5170
489	4920
490	5790
491	5870
492	5860
493	5690
494	5890
495	6370
496	6280
497	6390
498	7330
499	7760
500	8010
501	8540
502	9270
503	11050
504	12100
505	13870
506	15870
507	18180
508	20510
509	23280
510	28120
511	30800
512	35460
513	40060
514	44930
515	50380
516	56930
517	61980
518	69750
519	77820
520	86020
521	95610
522	103670
523	112030
524	123030
525	133030
526	145440
527	158370
528	166480
529	179020
530	188570
531	202880
532	214100
533	227940
534	238480
535	250340
536	263310
537	278290
538	286360
539	302270
540	309800
541	322300
542	331560
543	338450
544	354810
545	358130
546	365450
547	372080
548	384690
549	387770
550	395960
551	401180
552	402510
553	409870
554	414950
555	418480
556	424270
557	427420
558	431540
559	434420
560	442230
561	441550
562	448090
563	453660
564	458260
565	468120
566	470890
567	482090
568	484480
569	491910
570	496580
571	505240
572	515820
573	518420
574	529200
575	540680
576	547300
577	552330
578	562330
579	562360
580	573020
581	579610
582	585460
583	589260
584	592370
585	601430
586	596620
587	602270
588	592620
589	598230
590	593400
591	590780
592	590230
593	577850
594	576790
595	571550
596	562830
597	554120
598	543930
599	530060
600	524680
601	511430
602	503200
603	489480
604	478640
605	464160
606	448620
607	441600
608	425080
609	420780
610	403860
611	394020
612	380890
613	371770
614	360490
615	350660
616	339740
617	328830
618	319970
619	310190
620	306460
621	294970
622	290760
623	279000
624	272500
625	265740
626	257100
627	252650
628	243720
629	237420
630	230250
631	225590
632	219880
633	215150
634	203670
635	201600
636	195030
637	191290
638	182440
639	180020
640	173480
641	164610
642	161240
643	154650
644	152540
645	145650
646	140010
647	135830
648	131930
649	128040
650	126540
651	124150
652	117760
653	114500
654	113730
655	112190
656	110070
657	109200
658	108900
659	108320
660	106380
661	104300
662	101590
663	100820
664	100870
665	98230
666	95520
667	93930
668	92280
669	88600
670	87450
671	83120
672	82450
673	77770
674	76050
675	72790
676	70130
677	67180
678	65550
679	62260
680	59860
681	58140
682	55870
683	53590
684	50670
685	49100
686	45800
687	45310
688	42220
689	39930
690	39050
691	37450
692	35890
693	34880
694	32930
695	32450
696	29880
697	28220
698	27690
699	26420
700	27020
701	23960
702	23070
703	21690
704	20890
705	20240
706	19720
707	18820
708	17910
709	17000
710	17700
711	15850
712	15570
713	14840
714	14140
715	13560
716	12910
717	12740
718	11940
719	11290
720	10980
721	10810
722	9590
723	9740
724	9250
725	8940
726	9190
727	8000
728	8220
729	7690
730	8200
731	6950
732	6460
733	6620
734	6120
735	5900
736	5640
737	5540
738	5380
739	5290
740	5060
741	4850
742	4260
743	4570
744	4280
745	3980
746	3990
747	3780
748	3560
749	3520
750	3380
751	3260
752	3060
753	2970
754	2780
755	2750
756	2730
757	2460
758	2710
759	2660
760	2500
761	2420
762	2260
763	1940
764	2250
765	1820
766	1900
767	1920
768	1730
769	1730
770	1890
771	1760
772	1800
773	1610
774	1500
775	1500
776	1320
777	1680
778	1430
779	1410
780	1270
781	1240
782	1270
783	1240
784	1050
785	1190
786	1230
787	1150
788	1130
789	970
790	1160
791	1050
792	970
793	940
794	1040
795	1060
796	1000
797	950
798	920
799	750
800	870
