# Supplementary material for: Heteroatom-doped carbon dots from medicinal plants as novel biomaterials for as-use biomedical applications in comparison with synthetic drug, zaltoprofen
Source: Sci Rep. 2024 Jun 7;14:13160. doi: 10.1038/s41598-024-63700-w (PMC11161473; doi:10.1038/s41598-024-63700-w)
Supplement: Supplementary file 1 — Supplementary Information 1. [file 41598_2024_63700_MOESM1_ESM.zip › Raw data of scientific reports/Fig. 5C. FN-CDs PL spectra/RVR-M-Exc-320nm_Emi-340nm-800nm_slit-10_0.1s.csv]

340	67000
341	64300
342	66230
343	64120
344	64040
345	63240
346	62460
347	59740
348	60280
349	58940
350	57970
351	53050
352	50440
353	46570
354	42850
355	38000
356	33710
357	31040
358	29400
359	25520
360	25320
361	21980
362	21070
363	18490
364	18710
365	17540
366	16570
367	16220
368	15200
369	14700
370	14680
371	13370
372	12400
373	11610
374	10510
375	10460
376	9590
377	9260
378	8650
379	7630
380	7890
381	6910
382	6840
383	6260
384	6990
385	7070
386	6570
387	7210
388	6520
389	6460
390	6920
391	6930
392	7180
393	6880
394	6850
395	7150
396	7370
397	7150
398	7270
399	6960
400	7410
401	7730
402	7670
403	6960
404	7380
405	7120
406	6670
407	6830
408	6860
409	6400
410	6280
411	5720
412	5840
413	5700
414	5840
415	5680
416	5070
417	5400
418	4670
419	5120
420	4730
421	4790
422	4220
423	4840
424	4130
425	4320
426	4150
427	4070
428	4170
429	4010
430	3770
431	3880
432	4140
433	3670
434	3780
435	3890
436	3470
437	3490
438	3300
439	3520
440	3640
441	3500
442	3650
443	3890
444	3620
445	2870
446	3810
447	3500
448	3330
449	3150
450	3400
451	3150
452	3240
453	3250
454	3680
455	3370
456	3030
457	3340
458	3620
459	3350
460	3670
461	3210
462	3990
463	3440
464	3560
465	3430
466	3760
467	3650
468	4100
469	4020
470	4300
471	5220
472	5310
473	5430
474	5700
475	6310
476	6260
477	6920
478	7690
479	8200
480	8530
481	9080
482	9150
483	10630
484	11240
485	10760
486	11480
487	12410
488	12310
489	13580
490	13730
491	14590
492	15430
493	16490
494	17350
495	17490
496	20470
497	20800
498	24670
499	26040
500	29290
501	34040
502	39000
503	46610
504	52630
505	62020
506	73090
507	88270
508	100890
509	117510
510	136900
511	161800
512	184550
513	213980
514	243640
515	276680
516	314650
517	351320
518	394460
519	439500
520	490210
521	537450
522	591910
523	652600
524	709740
525	773290
526	841340
527	900730
528	965920
529	1043930
530	1111060
531	1187460
532	1267280
533	1332580
534	1411390
535	1478050
536	1548970
537	1619190
538	1701080
539	1766520
540	1831520
541	1879420
542	1934410
543	1995840
544	2052950
545	2099820
546	2129570
547	2180200
548	2222830
549	2246950
550	2280950
551	2310130
552	2327110
553	2358210
554	2372710
555	2381390
556	2403000
557	2408950
558	2419700
559	2439760
560	2440780
561	2449530
562	2443460
563	2458900
564	2461530
565	2468960
566	2471360
567	2473290
568	2477930
569	2480150
570	2481120
571	2476980
572	2494940
573	2502820
574	2490680
575	2492020
576	2493440
577	2491330
578	2502310
579	2496060
580	2488480
581	2473450
582	2470300
583	2463320
584	2450830
585	2445010
586	2428450
587	2415810
588	2393890
589	2378180
590	2352400
591	2326060
592	2305390
593	2260850
594	2245070
595	2210520
596	2177670
597	2136760
598	2100650
599	2067320
600	2025810
601	1986350
602	1949610
603	1895770
604	1856700
605	1808390
606	1774890
607	1723380
608	1686660
609	1642090
610	1596290
611	1567070
612	1525000
613	1480520
614	1438100
615	1403180
616	1358830
617	1332640
618	1286770
619	1249780
620	1219970
621	1180850
622	1150950
623	1117770
624	1088520
625	1060340
626	1029190
627	989090
628	968710
629	938190
630	911200
631	887090
632	855670
633	837820
634	810980
635	782420
636	758730
637	734890
638	710590
639	687550
640	657610
641	645440
642	618570
643	600240
644	582160
645	552750
646	535150
647	522630
648	502970
649	481210
650	470930
651	450280
652	436180
653	427060
654	413590
655	410480
656	405050
657	395850
658	395010
659	389870
660	383430
661	384610
662	378930
663	370750
664	364130
665	355990
666	354100
667	341800
668	336830
669	323180
670	322620
671	311090
672	302090
673	291100
674	281440
675	272340
676	263330
677	253100
678	241110
679	233720
680	224230
681	216400
682	208180
683	198110
684	190510
685	181490
686	173650
687	166990
688	161140
689	154030
690	145570
691	138930
692	131730
693	126700
694	122050
695	117490
696	110250
697	106410
698	103350
699	97800
700	94610
701	89250
702	83570
703	80850
704	78670
705	74320
706	71350
707	69190
708	65300
709	64140
710	60780
711	58320
712	56610
713	52000
714	50090
715	48240
716	46130
717	43680
718	44140
719	41370
720	39050
721	36800
722	36060
723	34510
724	33310
725	31490
726	31950
727	29390
728	28020
729	27070
730	26450
731	25720
732	24400
733	22830
734	22400
735	21460
736	20840
737	19140
738	18100
739	18680
740	17270
741	15840
742	15870
743	15280
744	13770
745	13900
746	13670
747	12750
748	12840
749	12100
750	12090
751	10960
752	10700
753	10410
754	9870
755	9880
756	9330
757	9630
758	8870
759	8550
760	8240
761	8150
762	7700
763	7160
764	7340
765	6610
766	6660
767	6700
768	6400
769	5990
770	5770
771	6240
772	5570
773	5510
774	5540
775	4980
776	5060
777	4870
778	4610
779	4750
780	4580
781	4490
782	4310
783	4350
784	4320
785	4220
786	4170
787	3650
788	3350
789	3480
790	3440
791	3050
792	3700
793	3350
794	3300
795	3120
796	3300
797	2910
798	3180
799	2760
800	3060
