# Supplementary material for: Heteroatom-doped carbon dots from medicinal plants as novel biomaterials for as-use biomedical applications in comparison with synthetic drug, zaltoprofen
Source: Sci Rep. 2024 Jun 7;14:13160. doi: 10.1038/s41598-024-63700-w (PMC11161473; doi:10.1038/s41598-024-63700-w)
Supplement: Supplementary file 1 — Supplementary Information 1. [file 41598_2024_63700_MOESM1_ESM.zip › Raw data of scientific reports/Fig. 5C. FN-CDs PL spectra/RVR-M-Exc-340nm_Emi-360nm-800nm_slit-10_0.1s.csv]

360	14470
361	12760
362	12250
363	12130
364	12750
365	12600
366	11840
367	11890
368	11920
369	11190
370	11320
371	10620
372	10650
373	10130
374	9560
375	9180
376	8580
377	8350
378	8160
379	8280
380	7810
381	7630
382	7330
383	7940
384	7430
385	7350
386	7540
387	7610
388	8450
389	7100
390	8030
391	8360
392	8020
393	8090
394	8310
395	8780
396	8570
397	8570
398	8720
399	8750
400	9360
401	8650
402	8880
403	8860
404	9590
405	9180
406	9310
407	9320
408	9340
409	8430
410	9000
411	8510
412	8200
413	8000
414	8080
415	7710
416	7510
417	7990
418	7620
419	7330
420	7410
421	7030
422	7030
423	7370
424	7000
425	6890
426	7250
427	7060
428	7160
429	6730
430	6980
431	6390
432	7290
433	6930
434	6270
435	5830
436	6450
437	6020
438	6060
439	6440
440	6270
441	6320
442	5710
443	5790
444	6090
445	6330
446	6410
447	6570
448	6250
449	6040
450	5720
451	5930
452	6430
453	5980
454	5730
455	6780
456	6160
457	6280
458	5510
459	6680
460	6360
461	6770
462	6170
463	6100
464	6450
465	6500
466	6450
467	6600
468	6930
469	7720
470	7360
471	7920
472	8240
473	8250
474	8660
475	8980
476	8960
477	9460
478	10210
479	10910
480	11880
481	12090
482	12990
483	14090
484	14970
485	15060
486	15510
487	16370
488	17030
489	17160
490	17870
491	18620
492	19820
493	20700
494	21270
495	23880
496	24470
497	27640
498	29740
499	33260
500	36340
501	42520
502	49200
503	58000
504	66240
505	79440
506	95690
507	114260
508	133840
509	158830
510	187090
511	216590
512	255780
513	297300
514	348670
515	397830
516	457460
517	520080
518	593530
519	668760
520	754340
521	844820
522	934810
523	1035450
524	1162750
525	1269550
526	1387880
527	1501410
528	1638030
529	1782840
530	1915910
531	2054060
532	2203060
533	2347630
534	2498990
535	2638350
536	2783810
537	2923500
538	3087880
539	3212670
540	3340510
541	3464710
542	3583680
543	3694290
544	3824180
545	3919320
546	4018880
547	4104650
548	4189780
549	4282400
550	4345420
551	4410150
552	4456300
553	4517360
554	4561400
555	4590050
556	4630870
557	4687010
558	4709890
559	4713390
560	4764680
561	4771740
562	4785630
563	4808790
564	4827570
565	4850250
566	4861250
567	4864260
568	4883720
569	4880740
570	4892100
571	4906250
572	4912790
573	4915920
574	4918000
575	4921110
576	4923600
577	4924770
578	4915590
579	4932740
580	4902930
581	4900670
582	4872330
583	4875810
584	4840190
585	4824120
586	4798540
587	4769510
588	4734920
589	4681880
590	4655260
591	4614340
592	4557710
593	4496270
594	4447980
595	4384470
596	4324590
597	4244790
598	4189480
599	4112810
600	4038190
601	3958260
602	3878820
603	3806390
604	3725050
605	3642370
606	3565060
607	3489760
608	3410380
609	3314900
610	3245280
611	3171760
612	3085900
613	3015250
614	2930080
615	2865610
616	2798030
617	2713540
618	2642900
619	2568520
620	2510120
621	2445370
622	2366950
623	2314610
624	2250340
625	2192470
626	2119600
627	2058620
628	2004870
629	1941340
630	1879960
631	1837690
632	1777110
633	1726250
634	1667840
635	1611790
636	1566650
637	1517730
638	1480510
639	1426890
640	1376280
641	1335000
642	1284650
643	1233870
644	1202970
645	1152830
646	1110910
647	1070780
648	1034950
649	1007310
650	968290
651	935890
652	905000
653	883960
654	863140
655	851850
656	832210
657	820180
658	815650
659	802380
660	798570
661	778400
662	776810
663	759900
664	747670
665	735460
666	726660
667	710640
668	695590
669	678760
670	667020
671	644690
672	626480
673	602000
674	584170
675	566440
676	542720
677	523710
678	502320
679	486930
680	468230
681	444440
682	427720
683	412670
684	392690
685	374000
686	355710
687	345400
688	326040
689	314280
690	301520
691	287350
692	273420
693	262540
694	251620
695	238110
696	228780
697	221410
698	208370
699	202060
700	192130
701	179610
702	172590
703	168470
704	160070
705	152580
706	148660
707	141670
708	135290
709	129450
710	122290
711	118670
712	113480
713	107600
714	102880
715	97500
716	94640
717	87670
718	86740
719	84170
720	78680
721	75630
722	72750
723	68740
724	66950
725	65230
726	60990
727	59860
728	55740
729	53230
730	52460
731	49510
732	48610
733	45850
734	45350
735	41670
736	40520
737	39900
738	38190
739	36300
740	34400
741	33820
742	32030
743	29300
744	29440
745	28060
746	26840
747	26020
748	26300
749	24370
750	23770
751	21750
752	22060
753	20380
754	19300
755	19490
756	18600
757	19000
758	16950
759	17960
760	15660
761	16160
762	14560
763	14460
764	14230
765	14180
766	13400
767	13170
768	11900
769	12310
770	12610
771	10550
772	11200
773	10170
774	10210
775	10630
776	9860
777	9430
778	9340
779	9370
780	8410
781	8430
782	8430
783	8170
784	7920
785	7570
786	7460
787	7500
788	7150
789	7440
790	6920
791	6670
792	6660
793	6740
794	6160
795	6390
796	6540
797	5860
798	6150
799	5760
800	5940
