# Supplementary material for: Heteroatom-doped carbon dots from medicinal plants as novel biomaterials for as-use biomedical applications in comparison with synthetic drug, zaltoprofen
Source: Sci Rep. 2024 Jun 7;14:13160. doi: 10.1038/s41598-024-63700-w (PMC11161473; doi:10.1038/s41598-024-63700-w)
Supplement: Supplementary file 1 — Supplementary Information 1. [file 41598_2024_63700_MOESM1_ESM.zip › Raw data of scientific reports/Fig. 5C. FN-CDs PL spectra/RVR-M-Exc-360nm_Emi-380nm-800nm_slit-10_0.1s.csv]

380	2480
381	2610
382	2720
383	2800
384	2720
385	2520
386	2810
387	2600
388	2790
389	2650
390	2520
391	2870
392	2730
393	2580
394	2890
395	2470
396	3010
397	3050
398	2830
399	3090
400	2630
401	2660
402	2940
403	2770
404	2710
405	3100
406	3290
407	3160
408	2910
409	2810
410	2770
411	2900
412	2840
413	3020
414	2660
415	2750
416	2880
417	2980
418	2990
419	2820
420	3000
421	2900
422	2720
423	2820
424	2780
425	3270
426	2830
427	2770
428	3250
429	2770
430	2980
431	2620
432	2980
433	2720
434	3050
435	2770
436	2600
437	2940
438	2810
439	2820
440	2910
441	2880
442	2790
443	2500
444	2800
445	2460
446	2740
447	2820
448	2680
449	2630
450	2720
451	2730
452	2980
453	2590
454	2880
455	3000
456	3000
457	3160
458	2790
459	2880
460	3270
461	3060
462	2850
463	2920
464	3040
465	3140
466	3410
467	3590
468	3690
469	3500
470	3780
471	4230
472	4040
473	4390
474	4280
475	5210
476	4860
477	5410
478	5260
479	5910
480	6260
481	6650
482	6320
483	6770
484	6670
485	8010
486	6930
487	7920
488	8070
489	8100
490	8290
491	8650
492	8680
493	9410
494	9980
495	10240
496	10670
497	11210
498	11370
499	12730
500	13470
501	14040
502	15980
503	17820
504	19360
505	22580
506	25780
507	31030
508	34020
509	40860
510	48800
511	55620
512	67080
513	76340
514	90780
515	103550
516	120190
517	137910
518	162120
519	186020
520	212810
521	241830
522	273930
523	308700
524	344640
525	390250
526	435890
527	485750
528	531130
529	583990
530	646400
531	700280
532	768250
533	837550
534	902190
535	965890
536	1032660
537	1107880
538	1183560
539	1254300
540	1329200
541	1396870
542	1468300
543	1530040
544	1598000
545	1677160
546	1734400
547	1803040
548	1858590
549	1918130
550	1977190
551	2034220
552	2078040
553	2136750
554	2193590
555	2229890
556	2282290
557	2328780
558	2371700
559	2422520
560	2460080
561	2509950
562	2561530
563	2609160
564	2653770
565	2710050
566	2758980
567	2819860
568	2867760
569	2914730
570	2961150
571	3028550
572	3069520
573	3122380
574	3181550
575	3242410
576	3290170
577	3333690
578	3383870
579	3422960
580	3468570
581	3505830
582	3530970
583	3563760
584	3579960
585	3598630
586	3641170
587	3627890
588	3636920
589	3643750
590	3613330
591	3595970
592	3597040
593	3560880
594	3540320
595	3503120
596	3455380
597	3421130
598	3364330
599	3321540
600	3268590
601	3197140
602	3145040
603	3076040
604	3015690
605	2948950
606	2894350
607	2812070
608	2763110
609	2689700
610	2616850
611	2559540
612	2489110
613	2443370
614	2371360
615	2310380
616	2253790
617	2197950
618	2131190
619	2085240
620	2029580
621	1985860
622	1926730
623	1881330
624	1834590
625	1776560
626	1734530
627	1683970
628	1650380
629	1600110
630	1562890
631	1519090
632	1479620
633	1440520
634	1396980
635	1359090
636	1319070
637	1285480
638	1241300
639	1207320
640	1164130
641	1133030
642	1090670
643	1058140
644	1025310
645	996770
646	958940
647	932330
648	902620
649	873560
650	843270
651	825470
652	806530
653	792940
654	770350
655	760900
656	757520
657	741610
658	733970
659	726750
660	722630
661	707370
662	698320
663	689510
664	682200
665	663590
666	649270
667	641860
668	625360
669	606110
670	593610
671	573870
672	560380
673	545300
674	525560
675	503890
676	490730
677	470490
678	453440
679	436170
680	415660
681	398070
682	378680
683	369960
684	348760
685	330500
686	319730
687	306840
688	289620
689	277810
690	266210
691	253930
692	246320
693	235730
694	225700
695	214330
696	206330
697	195560
698	192140
699	179180
700	172370
701	165250
702	160890
703	153270
704	146260
705	141120
706	133260
707	128790
708	123420
709	117590
710	113350
711	108380
712	103930
713	100020
714	96250
715	92990
716	87630
717	86540
718	80680
719	78480
720	75540
721	72290
722	67660
723	66600
724	64230
725	61600
726	57110
727	55860
728	53420
729	51150
730	48630
731	46810
732	45290
733	42770
734	42240
735	39850
736	38000
737	36450
738	34190
739	34830
740	32620
741	29940
742	28820
743	28630
744	27380
745	26840
746	24650
747	24640
748	23120
749	21760
750	22100
751	20710
752	19600
753	19240
754	18690
755	18310
756	16880
757	17240
758	15900
759	14960
760	14380
761	14280
762	13400
763	13040
764	12950
765	11570
766	11660
767	11540
768	10970
769	11050
770	10280
771	10130
772	9530
773	9070
774	8930
775	8020
776	8200
777	8210
778	7990
779	7980
780	8130
781	7220
782	7090
783	6920
784	6820
785	6310
786	6510
787	6780
788	6110
789	6180
790	6130
791	5390
792	5180
793	5250
794	5180
795	4890
796	4940
797	5230
798	4730
799	4180
800	4100
