# Supplementary material for: Heteroatom-doped carbon dots from medicinal plants as novel biomaterials for as-use biomedical applications in comparison with synthetic drug, zaltoprofen
Source: Sci Rep. 2024 Jun 7;14:13160. doi: 10.1038/s41598-024-63700-w (PMC11161473; doi:10.1038/s41598-024-63700-w)
Supplement: Supplementary file 1 — Supplementary Information 1. [file 41598_2024_63700_MOESM1_ESM.zip › Raw data of scientific reports/Fig. 5C. FN-CDs PL spectra/RVR-M-Exc-380nm_Emi-400nm-800nm_slit-10_0.1s.csv]

400	2550
401	2430
402	2460
403	2790
404	2390
405	2380
406	2360
407	2550
408	2640
409	2560
410	2270
411	2340
412	2550
413	2590
414	2650
415	2280
416	2180
417	2510
418	2430
419	2620
420	2610
421	2600
422	2340
423	2460
424	2350
425	2480
426	2360
427	2430
428	2580
429	2410
430	2460
431	2530
432	2480
433	2310
434	2750
435	2430
436	2670
437	2810
438	2340
439	2270
440	2190
441	2290
442	2770
443	2760
444	2360
445	2690
446	2600
447	2670
448	2720
449	2210
450	2600
451	2350
452	2290
453	2830
454	2220
455	2520
456	2390
457	2970
458	2530
459	2870
460	2730
461	2990
462	3240
463	3050
464	3510
465	3350
466	3260
467	4020
468	4070
469	3860
470	4230
471	4530
472	4650
473	5380
474	5240
475	5770
476	5900
477	6030
478	6720
479	7720
480	8000
481	8210
482	8250
483	8670
484	9070
485	8990
486	9360
487	10170
488	10400
489	10480
490	11030
491	10710
492	11770
493	11250
494	12300
495	11830
496	13060
497	13440
498	13950
499	14430
500	14940
501	17550
502	18730
503	20540
504	21700
505	24630
506	28490
507	32130
508	36570
509	42790
510	49680
511	56670
512	65510
513	76200
514	86360
515	100110
516	112310
517	128670
518	146850
519	168370
520	191680
521	213670
522	243300
523	272050
524	302430
525	343350
526	378360
527	417000
528	457540
529	504950
530	554380
531	604760
532	653810
533	711650
534	769750
535	824390
536	886760
537	947170
538	1011850
539	1079620
540	1139460
541	1200660
542	1262020
543	1325500
544	1391910
545	1441760
546	1503790
547	1560670
548	1624380
549	1679080
550	1737130
551	1793090
552	1840280
553	1898340
554	1949340
555	2005780
556	2052490
557	2112680
558	2161350
559	2216990
560	2269660
561	2322270
562	2379200
563	2435130
564	2509300
565	2566060
566	2624840
567	2690350
568	2774090
569	2827990
570	2903150
571	2961150
572	3038830
573	3106170
574	3177730
575	3251980
576	3308680
577	3389900
578	3447680
579	3508790
580	3562620
581	3612500
582	3655220
583	3691790
584	3729630
585	3769980
586	3786590
587	3809270
588	3815890
589	3818520
590	3818510
591	3819140
592	3805500
593	3785740
594	3757480
595	3717500
596	3689310
597	3631800
598	3598860
599	3536020
600	3477840
601	3415530
602	3344900
603	3287760
604	3213220
605	3139450
606	3073120
607	3004360
608	2936220
609	2867870
610	2797250
611	2730530
612	2666970
613	2592950
614	2529840
615	2464230
616	2398260
617	2352240
618	2279970
619	2228080
620	2167640
621	2111680
622	2059100
623	2011240
624	1951500
625	1903410
626	1859860
627	1809660
628	1764950
629	1719230
630	1671830
631	1629050
632	1594180
633	1545660
634	1506470
635	1459690
636	1421680
637	1382390
638	1345820
639	1305140
640	1261050
641	1221990
642	1187880
643	1143550
644	1117380
645	1081700
646	1041850
647	1012190
648	987020
649	955630
650	931320
651	907960
652	887170
653	868730
654	850930
655	841460
656	834670
657	828310
658	813390
659	806970
660	796970
661	781880
662	772180
663	766730
664	753030
665	739000
666	723880
667	707420
668	686390
669	673030
670	656540
671	632240
672	618370
673	602300
674	576000
675	557450
676	537740
677	512930
678	494800
679	477190
680	457960
681	434970
682	421110
683	403440
684	389310
685	369290
686	356070
687	337820
688	322410
689	306310
690	298630
691	285000
692	267960
693	257620
694	245710
695	239930
696	230950
697	222590
698	210680
699	199870
700	190750
701	181950
702	179120
703	171570
704	163480
705	157570
706	147210
707	143000
708	139690
709	130950
710	126760
711	119550
712	116620
713	112830
714	105420
715	102810
716	96750
717	92840
718	87620
719	86440
720	83700
721	80310
722	75880
723	74360
724	69920
725	66390
726	64460
727	61900
728	60920
729	55670
730	54520
731	51600
732	52040
733	47720
734	45920
735	44510
736	42060
737	40780
738	40500
739	37200
740	35940
741	33410
742	32770
743	30860
744	30960
745	29150
746	28490
747	26900
748	25990
749	24660
750	24860
751	22970
752	22010
753	21560
754	21500
755	20560
756	19290
757	19090
758	18180
759	17470
760	17350
761	15290
762	16070
763	14780
764	14480
765	13630
766	12580
767	12870
768	12570
769	11680
770	11320
771	11060
772	10880
773	10300
774	10230
775	9730
776	9470
777	9210
778	8560
779	9090
780	8280
781	7790
782	7670
783	7500
784	7430
785	6920
786	6780
787	7100
788	6720
789	6560
790	6370
791	6360
792	5870
793	5640
794	5790
795	5500
796	5430
797	5220
798	5390
799	5250
800	4840
