# Supplementary material for: Heteroatom-doped carbon dots from medicinal plants as novel biomaterials for as-use biomedical applications in comparison with synthetic drug, zaltoprofen
Source: Sci Rep. 2024 Jun 7;14:13160. doi: 10.1038/s41598-024-63700-w (PMC11161473; doi:10.1038/s41598-024-63700-w)
Supplement: Supplementary file 1 — Supplementary Information 1. [file 41598_2024_63700_MOESM1_ESM.zip › Raw data of scientific reports/Fig. 5C. FN-CDs PL spectra/RVR-M-Exc-400nm_Emi-420nm-800nm_slit-10_0.1s.csv]

420	2770
421	2170
422	2190
423	2100
424	2180
425	2400
426	2680
427	2140
428	2250
429	2270
430	2280
431	2080
432	2640
433	2030
434	2230
435	2350
436	2300
437	2240
438	2520
439	2320
440	2270
441	2250
442	2370
443	2510
444	1940
445	2450
446	2360
447	2400
448	2510
449	2550
450	2500
451	2510
452	2690
453	2410
454	2430
455	2580
456	2620
457	2950
458	2750
459	2680
460	2800
461	3100
462	3360
463	3490
464	3650
465	3900
466	4420
467	4440
468	4830
469	5150
470	6500
471	6620
472	7390
473	7370
474	8210
475	9310
476	10600
477	10570
478	12200
479	12460
480	13990
481	13640
482	14910
483	15540
484	16740
485	17590
486	17050
487	17950
488	18460
489	19210
490	20270
491	20020
492	21480
493	21180
494	21340
495	22190
496	22240
497	24420
498	24560
499	26820
500	27800
501	28940
502	31980
503	35960
504	40130
505	44220
506	51140
507	57280
508	64380
509	74610
510	85430
511	95580
512	111120
513	128350
514	145090
515	164870
516	188960
517	208550
518	233940
519	265090
520	295480
521	325020
522	361480
523	400360
524	436570
525	483430
526	527430
527	571410
528	619240
529	672950
530	724580
531	771170
532	830550
533	892250
534	948410
535	1009440
536	1063760
537	1126680
538	1192630
539	1246060
540	1305590
541	1355410
542	1417130
543	1465850
544	1525930
545	1580520
546	1622280
547	1664670
548	1722470
549	1763260
550	1801490
551	1841340
552	1880760
553	1922820
554	1953800
555	1996230
556	2031640
557	2057450
558	2092400
559	2137870
560	2168410
561	2209640
562	2251310
563	2289180
564	2329060
565	2389220
566	2438880
567	2481980
568	2521480
569	2567410
570	2621290
571	2687410
572	2737820
573	2776770
574	2841460
575	2895380
576	2929520
577	2995900
578	3036750
579	3077220
580	3122640
581	3162800
582	3195850
583	3229400
584	3254380
585	3271790
586	3286090
587	3294850
588	3310040
589	3296130
590	3300660
591	3277380
592	3269250
593	3242150
594	3219850
595	3179620
596	3144750
597	3104880
598	3066950
599	3013520
600	2957850
601	2903140
602	2837210
603	2776500
604	2726510
605	2652580
606	2602970
607	2538000
608	2476070
609	2405540
610	2350580
611	2296280
612	2238230
613	2166890
614	2112100
615	2055800
616	2001150
617	1951220
618	1898270
619	1849740
620	1796840
621	1755410
622	1701010
623	1662520
624	1620130
625	1578580
626	1538000
627	1498460
628	1452250
629	1418150
630	1380300
631	1345450
632	1313850
633	1277500
634	1232770
635	1214270
636	1172820
637	1130780
638	1111150
639	1075910
640	1039710
641	1002860
642	976490
643	946620
644	918790
645	883110
646	855050
647	828560
648	804860
649	776860
650	757570
651	744320
652	724930
653	710360
654	697340
655	688260
656	679150
657	669330
658	665340
659	656400
660	650480
661	639790
662	629780
663	623550
664	614030
665	598570
666	587710
667	577360
668	562960
669	551700
670	531380
671	517720
672	504770
673	488270
674	475410
675	454240
676	438680
677	419880
678	403480
679	386090
680	374480
681	360740
682	340850
683	329940
684	316010
685	302040
686	286340
687	272580
688	265730
689	253990
690	242550
691	229240
692	222930
693	214690
694	203960
695	193020
696	185370
697	177380
698	171350
699	165090
700	156690
701	148410
702	145020
703	139530
704	131390
705	126960
706	119300
707	116230
708	113070
709	105750
710	102900
711	98780
712	94000
713	91030
714	86580
715	81520
716	80050
717	77480
718	72020
719	70530
720	69180
721	64370
722	60330
723	60040
724	58400
725	56380
726	53210
727	50950
728	48440
729	46630
730	42900
731	44230
732	41310
733	39080
734	37950
735	35830
736	34940
737	34510
738	31220
739	29820
740	28570
741	28290
742	26900
743	25620
744	24690
745	23940
746	22780
747	21960
748	21130
749	20870
750	19980
751	18710
752	17650
753	17130
754	16570
755	15850
756	15830
757	15520
758	13750
759	14000
760	13290
761	13900
762	12720
763	11910
764	11670
765	11240
766	10400
767	10020
768	10500
769	9940
770	9050
771	8840
772	8960
773	9000
774	8010
775	7970
776	8190
777	7700
778	6970
779	7340
780	7070
781	6350
782	7050
783	6380
784	6280
785	5970
786	6170
787	6050
788	6100
789	5750
790	5670
791	5990
792	5680
793	5520
794	5330
795	5490
796	4900
797	5200
798	5020
799	4380
800	4700
