# Supplementary material for: Heteroatom-doped carbon dots from medicinal plants as novel biomaterials for as-use biomedical applications in comparison with synthetic drug, zaltoprofen
Source: Sci Rep. 2024 Jun 7;14:13160. doi: 10.1038/s41598-024-63700-w (PMC11161473; doi:10.1038/s41598-024-63700-w)
Supplement: Supplementary file 1 — Supplementary Information 1. [file 41598_2024_63700_MOESM1_ESM.zip › Raw data of scientific reports/Fig. 5C. FN-CDs PL spectra/RVR-M-Exc-420nm_Emi-440nm-800nm_slit-10_0.1s.csv]

440	1680
441	1790
442	1920
443	2030
444	2020
445	1810
446	1730
447	1960
448	1900
449	1920
450	2220
451	1870
452	1940
453	2030
454	1930
455	2380
456	1940
457	2030
458	2610
459	2600
460	2720
461	3010
462	2940
463	3400
464	3590
465	3840
466	4190
467	4690
468	4890
469	5780
470	6550
471	7690
472	8180
473	8360
474	9440
475	10420
476	11670
477	12620
478	13390
479	14270
480	15220
481	16680
482	17370
483	17610
484	18540
485	18270
486	19870
487	20810
488	20780
489	21180
490	22410
491	22510
492	22850
493	23140
494	24350
495	24940
496	25840
497	26190
498	27090
499	28400
500	29850
501	32440
502	35350
503	37190
504	40990
505	45800
506	52470
507	57990
508	67080
509	75070
510	84600
511	95880
512	108760
513	125610
514	139590
515	155880
516	175880
517	197920
518	221190
519	246220
520	271770
521	303240
522	332050
523	365680
524	400390
525	435070
526	479840
527	511680
528	561860
529	599700
530	643390
531	685790
532	740760
533	786990
534	838000
535	882550
536	933870
537	979810
538	1028070
539	1073020
540	1126790
541	1168290
542	1212150
543	1251760
544	1291180
545	1331400
546	1377110
547	1409440
548	1435370
549	1478710
550	1509130
551	1539130
552	1562740
553	1587420
554	1614210
555	1643400
556	1669710
557	1702840
558	1728180
559	1758270
560	1782090
561	1805850
562	1849330
563	1873240
564	1907280
565	1940830
566	1978270
567	2018420
568	2058730
569	2096540
570	2141830
571	2178630
572	2222630
573	2266660
574	2306690
575	2351390
576	2394320
577	2433180
578	2475980
579	2519650
580	2544780
581	2581960
582	2613530
583	2634220
584	2659890
585	2674820
586	2673740
587	2688650
588	2702040
589	2685190
590	2685530
591	2679230
592	2669670
593	2641240
594	2630200
595	2604860
596	2557730
597	2526910
598	2483610
599	2441920
600	2394930
601	2350290
602	2297970
603	2256600
604	2195290
605	2144470
606	2085090
607	2035370
608	1983400
609	1934070
610	1887150
611	1833630
612	1783020
613	1728320
614	1693140
615	1643600
616	1598930
617	1556900
618	1512070
619	1467620
620	1433580
621	1397860
622	1359350
623	1320140
624	1284370
625	1256430
626	1220870
627	1183740
628	1155180
629	1124380
630	1095980
631	1070520
632	1041840
633	1015120
634	986710
635	954600
636	929470
637	904650
638	883620
639	852810
640	823840
641	799330
642	773510
643	749150
644	729640
645	704670
646	677360
647	656540
648	642260
649	617790
650	606780
651	589650
652	571680
653	564970
654	550850
655	549520
656	533460
657	532640
658	527280
659	515600
660	514060
661	501690
662	499950
663	492170
664	480410
665	475620
666	468880
667	456640
668	443980
669	433810
670	418240
671	408440
672	395340
673	384960
674	365020
675	354810
676	342270
677	329900
678	315030
679	304420
680	292750
681	277460
682	269900
683	256600
684	244490
685	234520
686	226180
687	214920
688	209070
689	196460
690	188970
691	181000
692	171400
693	166610
694	156590
695	151310
696	144790
697	138130
698	134330
699	128300
700	120510
701	119700
702	113370
703	109590
704	103550
705	98670
706	95500
707	92210
708	87680
709	82660
710	80100
711	78510
712	75850
713	71560
714	67100
715	66780
716	62400
717	59390
718	58440
719	55600
720	53820
721	52530
722	49530
723	46300
724	44020
725	43900
726	41120
727	40150
728	37840
729	35900
730	35780
731	34390
732	31560
733	31420
734	29980
735	29390
736	27340
737	26090
738	24640
739	24280
740	23090
741	22070
742	21140
743	21060
744	20280
745	19020
746	18360
747	17470
748	17620
749	15970
750	16330
751	14700
752	14350
753	14050
754	13460
755	13620
756	12340
757	12440
758	11770
759	10830
760	10710
761	9860
762	9830
763	9630
764	8890
765	8870
766	8680
767	8330
768	7900
769	7770
770	7140
771	6920
772	7310
773	6450
774	7060
775	6220
776	6320
777	6080
778	5760
779	5700
780	5000
781	5410
782	5100
783	5110
784	4810
785	4710
786	4670
787	4620
788	4250
789	3960
790	4240
791	4240
792	4330
793	3960
794	3920
795	3450
796	3600
797	3550
798	3530
799	3460
800	3160
