# Supplementary material for: Heteroatom-doped carbon dots from medicinal plants as novel biomaterials for as-use biomedical applications in comparison with synthetic drug, zaltoprofen
Source: Sci Rep. 2024 Jun 7;14:13160. doi: 10.1038/s41598-024-63700-w (PMC11161473; doi:10.1038/s41598-024-63700-w)
Supplement: Supplementary file 1 — Supplementary Information 1. [file 41598_2024_63700_MOESM1_ESM.zip › Raw data of scientific reports/Fig. 5C. FN-CDs PL spectra/RVR-M-Exc-440nm_Emi-460nm-800nm_slit-10_0.1s.csv]

460	2780
461	2470
462	2800
463	3090
464	3640
465	3600
466	4300
467	4390
468	5340
469	5700
470	6040
471	6690
472	8030
473	8530
474	9330
475	10910
476	12220
477	12400
478	13410
479	14770
480	15440
481	16390
482	17090
483	18670
484	19210
485	19230
486	20620
487	21580
488	22290
489	22280
490	22550
491	22110
492	24080
493	23880
494	23770
495	24560
496	25220
497	26180
498	27280
499	28470
500	30400
501	32180
502	35240
503	37750
504	40360
505	44330
506	51030
507	56830
508	62630
509	70430
510	79700
511	91010
512	101150
513	117920
514	130250
515	147550
516	163400
517	180510
518	202650
519	223180
520	251280
521	272600
522	299570
523	328560
524	360850
525	391690
526	428480
527	458180
528	495380
529	529040
530	572100
531	610170
532	649990
533	696100
534	734370
535	772770
536	809820
537	856060
538	893350
539	931780
540	975280
541	1009320
542	1047460
543	1087790
544	1117590
545	1148260
546	1178770
547	1213570
548	1240890
549	1264480
550	1289330
551	1316120
552	1333760
553	1364440
554	1379700
555	1402810
556	1432980
557	1445960
558	1470800
559	1493020
560	1513470
561	1535040
562	1562230
563	1588170
564	1614370
565	1651420
566	1676910
567	1704130
568	1744080
569	1771660
570	1815980
571	1850660
572	1882540
573	1927230
574	1961920
575	1991940
576	2035810
577	2068400
578	2103080
579	2134590
580	2166670
581	2193610
582	2213320
583	2227650
584	2255150
585	2275190
586	2285330
587	2287390
588	2293340
589	2288300
590	2287930
591	2276830
592	2256060
593	2251210
594	2220580
595	2200320
596	2174550
597	2138250
598	2112280
599	2072130
600	2023600
601	1992530
602	1948860
603	1896370
604	1865750
605	1807900
606	1767210
607	1721570
608	1675970
609	1630220
610	1590840
611	1551130
612	1503750
613	1467960
614	1422160
615	1380730
616	1345590
617	1306420
618	1270140
619	1227320
620	1200670
621	1167240
622	1137260
623	1102920
624	1078300
625	1060500
626	1019520
627	1000670
628	963410
629	945550
630	918150
631	897840
632	868060
633	845200
634	826850
635	802480
636	780850
637	755920
638	734260
639	716550
640	688700
641	674360
642	646760
643	626480
644	606130
645	585370
646	569140
647	550680
648	536460
649	518980
650	508720
651	490040
652	481150
653	472890
654	463190
655	455680
656	449300
657	441690
658	441700
659	436330
660	431100
661	424160
662	416010
663	409520
664	405950
665	396390
666	388310
667	381200
668	368910
669	361750
670	351550
671	339450
672	331770
673	323160
674	306160
675	297290
676	285990
677	277290
678	262950
679	253710
680	244360
681	233110
682	222680
683	214580
684	207110
685	195720
686	190340
687	178780
688	170510
689	166250
690	155910
691	151500
692	144950
693	140730
694	131530
695	128040
696	121440
697	116590
698	112450
699	107720
700	102560
701	99320
702	94910
703	91290
704	86860
705	83690
706	78530
707	77710
708	74260
709	70800
710	67650
711	64860
712	61090
713	59540
714	58130
715	55130
716	52720
717	51080
718	50310
719	47120
720	44640
721	42400
722	41070
723	38710
724	37090
725	36950
726	34950
727	33370
728	33200
729	30790
730	30290
731	28450
732	27810
733	26750
734	24280
735	24500
736	23490
737	22750
738	20960
739	20890
740	19660
741	18700
742	17950
743	17850
744	16580
745	15880
746	14590
747	14880
748	14270
749	13510
750	13180
751	12650
752	12230
753	11990
754	10620
755	11170
756	10110
757	10150
758	9840
759	9580
760	9660
761	8190
762	8700
763	8150
764	8150
765	7750
766	7170
767	6350
768	6960
769	6600
770	6480
771	6130
772	5440
773	5570
774	5300
775	5340
776	5430
777	5190
778	4740
779	4660
780	4740
781	4690
782	4430
783	3850
784	4180
785	4150
786	3810
787	3850
788	3740
789	3590
790	3640
791	3530
792	3640
793	3390
794	3020
795	3220
796	3160
797	2890
798	2960
799	3170
800	2770
