# Supplementary material for: Heteroatom-doped carbon dots from medicinal plants as novel biomaterials for as-use biomedical applications in comparison with synthetic drug, zaltoprofen
Source: Sci Rep. 2024 Jun 7;14:13160. doi: 10.1038/s41598-024-63700-w (PMC11161473; doi:10.1038/s41598-024-63700-w)
Supplement: Supplementary file 1 — Supplementary Information 1. [file 41598_2024_63700_MOESM1_ESM.zip › Raw data of scientific reports/Fig. 5C. FN-CDs PL spectra/RVR-M-Exc-460nm_Emi-480nm-800nm_slit-10_0.1s.csv]

480	16350
481	17050
482	18170
483	19080
484	20260
485	20970
486	21030
487	22410
488	22590
489	22790
490	23460
491	24250
492	23450
493	24950
494	25470
495	26310
496	27070
497	27830
498	27260
499	29460
500	30680
501	32840
502	35670
503	39380
504	43270
505	46400
506	50520
507	57420
508	64670
509	72200
510	81690
511	91690
512	103890
513	117780
514	133890
515	145510
516	162520
517	181790
518	201100
519	223630
520	247810
521	269490
522	296570
523	322440
524	353680
525	384190
526	416550
527	449080
528	483180
529	518330
530	553400
531	595710
532	625430
533	664120
534	708580
535	743040
536	781800
537	820950
538	864740
539	893590
540	933650
541	965070
542	1002590
543	1032500
544	1071390
545	1099270
546	1125300
547	1154830
548	1180870
549	1191200
550	1228940
551	1245450
552	1262790
553	1281080
554	1311420
555	1325500
556	1347050
557	1364660
558	1383850
559	1404090
560	1425840
561	1451510
562	1471500
563	1495920
564	1522330
565	1557650
566	1585630
567	1609200
568	1639760
569	1680810
570	1716320
571	1745360
572	1777720
573	1819070
574	1842480
575	1884840
576	1917920
577	1947930
578	1983320
579	2011340
580	2050970
581	2066400
582	2097260
583	2117680
584	2139480
585	2146540
586	2161370
587	2163720
588	2167130
589	2163880
590	2167100
591	2151030
592	2144000
593	2127860
594	2102630
595	2083450
596	2054130
597	2019790
598	1996990
599	1961700
600	1922100
601	1879420
602	1840720
603	1796670
604	1752730
605	1711860
606	1662990
607	1623950
608	1579760
609	1546570
610	1493730
611	1463030
612	1419380
613	1383840
614	1341170
615	1301450
616	1275450
617	1238270
618	1199070
619	1166590
620	1135650
621	1106040
622	1079690
623	1042340
624	1026280
625	997850
626	972090
627	938950
628	921280
629	899260
630	871050
631	843400
632	827780
633	803620
634	784050
635	754400
636	738080
637	717590
638	700330
639	670490
640	655590
641	630520
642	616890
643	594120
644	578910
645	560530
646	538950
647	524920
648	508330
649	491280
650	481550
651	467510
652	454870
653	447340
654	440800
655	432100
656	427990
657	421030
658	417680
659	414460
660	408480
661	403230
662	397160
663	394870
664	386000
665	377460
666	368000
667	360600
668	354830
669	343810
670	334690
671	325270
672	314970
673	303650
674	291920
675	281140
676	272100
677	259710
678	254750
679	244280
680	230910
681	223970
682	216310
683	204090
684	195790
685	186700
686	177480
687	171520
688	166920
689	157440
690	151630
691	143950
692	139470
693	132920
694	127160
695	121100
696	115540
697	110950
698	106730
699	103200
700	99400
701	93820
702	90300
703	86220
704	80000
705	80900
706	77080
707	73740
708	71050
709	68380
710	65390
711	63640
712	59440
713	57540
714	54820
715	51760
716	50390
717	49170
718	47100
719	45050
720	42480
721	42060
722	39320
723	38390
724	35960
725	35250
726	33400
727	32290
728	32220
729	29720
730	28620
731	27400
732	26540
733	25330
734	23400
735	22400
736	21220
737	22080
738	20240
739	20130
740	18550
741	18080
742	17230
743	16990
744	15780
745	15710
746	14130
747	13820
748	13790
749	13230
750	12790
751	11950
752	11850
753	11160
754	10590
755	10510
756	10180
757	9600
758	9210
759	8910
760	8940
761	8300
762	8540
763	7690
764	8200
765	7140
766	7640
767	7020
768	6590
769	6480
770	6390
771	5890
772	5400
773	5960
774	5650
775	5520
776	5300
777	4780
778	4960
779	4890
780	4750
781	4450
782	3980
783	4170
784	4360
785	3880
786	4280
787	3550
788	3440
789	3470
790	3660
791	3440
792	3150
793	3080
794	2980
795	3260
796	3040
797	2900
798	2750
799	2810
800	2700
