# Supplementary material for: Heteroatom-doped carbon dots from medicinal plants as novel biomaterials for as-use biomedical applications in comparison with synthetic drug, zaltoprofen
Source: Sci Rep. 2024 Jun 7;14:13160. doi: 10.1038/s41598-024-63700-w (PMC11161473; doi:10.1038/s41598-024-63700-w)
Supplement: Supplementary file 1 — Supplementary Information 1. [file 41598_2024_63700_MOESM1_ESM.zip › Raw data of scientific reports/Fig. 5C. FN-CDs PL spectra/RVR-M-Exc-480nm_Emi-500nm-800nm_slit-10_0.1s.csv]

500	14700
501	15650
502	16790
503	19050
504	21430
505	23950
506	28820
507	32800
508	35700
509	41380
510	48350
511	54820
512	63860
513	73250
514	82910
515	92730
516	106060
517	120820
518	132690
519	149730
520	167960
521	184800
522	200290
523	221960
524	243160
525	267660
526	290440
527	315970
528	344000
529	366340
530	392080
531	418380
532	449190
533	474800
534	505340
535	533300
536	560560
537	587190
538	618310
539	639530
540	668930
541	696720
542	720430
543	741490
544	771340
545	794560
546	815910
547	838560
548	849570
549	874310
550	889940
551	908090
552	918660
553	943540
554	955700
555	975600
556	979610
557	997680
558	1013980
559	1029940
560	1045430
561	1059010
562	1071560
563	1086670
564	1108660
565	1120660
566	1140350
567	1167800
568	1192790
569	1201170
570	1226540
571	1250820
572	1270070
573	1294990
574	1316830
575	1334870
576	1352930
577	1375930
578	1398520
579	1416770
580	1435790
581	1459410
582	1466690
583	1481640
584	1481920
585	1493080
586	1517500
587	1509040
588	1507880
589	1524820
590	1509450
591	1506450
592	1490120
593	1478090
594	1459460
595	1453650
596	1431050
597	1419880
598	1393240
599	1371350
600	1349300
601	1325810
602	1295800
603	1266650
604	1240040
605	1212230
606	1176140
607	1151160
608	1129530
609	1099510
610	1066820
611	1041960
612	1017230
613	988180
614	966280
615	933270
616	910490
617	891220
618	869570
619	843790
620	819870
621	798400
622	779170
623	760680
624	741500
625	719600
626	700770
627	686860
628	671460
629	655900
630	628980
631	614580
632	599080
633	588100
634	569120
635	555980
636	539160
637	521250
638	508560
639	494150
640	478310
641	463810
642	446770
643	436110
644	420830
645	410450
646	392520
647	384160
648	369780
649	361170
650	349020
651	341760
652	335450
653	327700
654	320250
655	315460
656	310150
657	309410
658	303960
659	302500
660	299510
661	296880
662	289800
663	291020
664	282830
665	280880
666	273610
667	270830
668	259290
669	253720
670	246990
671	242600
672	232710
673	227820
674	218650
675	211320
676	205290
677	194590
678	189130
679	182860
680	176560
681	168370
682	159950
683	155610
684	149650
685	142730
686	135020
687	127910
688	123690
689	120470
690	113410
691	111120
692	107090
693	101150
694	97220
695	92950
696	88180
697	85830
698	81270
699	80020
700	75730
701	73400
702	69000
703	67380
704	64140
705	61210
706	60320
707	55470
708	53840
709	51130
710	49960
711	46920
712	44520
713	43810
714	42480
715	40400
716	38790
717	36640
718	35070
719	35470
720	33440
721	32120
722	30230
723	27920
724	28310
725	27020
726	25190
727	24870
728	24410
729	22980
730	21390
731	20330
732	20710
733	19920
734	18380
735	18150
736	17060
737	16910
738	15460
739	15790
740	15370
741	14080
742	13740
743	13080
744	12040
745	12780
746	11380
747	11170
748	11100
749	10980
750	10000
751	9250
752	9530
753	8610
754	9430
755	8450
756	7770
757	7310
758	8090
759	7230
760	6410
761	6380
762	6800
763	5790
764	6290
765	5930
766	5420
767	5440
768	4950
769	5120
770	5050
771	4830
772	4630
773	5020
774	4730
775	4090
776	4430
777	3700
778	3990
779	3700
780	3690
781	3680
782	3720
783	3110
784	3100
785	2910
786	3100
787	2960
788	2930
789	2800
790	2720
791	2610
792	2580
793	2520
794	2640
795	2200
796	2670
797	2300
798	2400
799	2100
800	2270
