# Supplementary material for: Heteroatom-doped carbon dots from medicinal plants as novel biomaterials for as-use biomedical applications in comparison with synthetic drug, zaltoprofen
Source: Sci Rep. 2024 Jun 7;14:13160. doi: 10.1038/s41598-024-63700-w (PMC11161473; doi:10.1038/s41598-024-63700-w)
Supplement: Supplementary file 1 — Supplementary Information 1. [file 41598_2024_63700_MOESM1_ESM.zip › Raw data of scientific reports/Fig. 5C. FN-CDs PL spectra/RVR-M-Exc-500nm_Emi-520nm-800nm_slit-10_0.1s.csv]

520	88950
521	100050
522	111170
523	125010
524	137590
525	153040
526	171630
527	187380
528	208030
529	228550
530	250960
531	273430
532	300650
533	324580
534	355380
535	379700
536	408720
537	442180
538	479290
539	510050
540	546650
541	580130
542	612520
543	653050
544	688680
545	727440
546	762820
547	797300
548	836030
549	868260
550	905250
551	950050
552	976420
553	1010320
554	1045300
555	1079000
556	1110300
557	1143750
558	1175500
559	1207980
560	1232760
561	1261890
562	1298560
563	1326600
564	1349000
565	1382190
566	1410450
567	1442800
568	1457950
569	1489390
570	1516400
571	1540610
572	1567760
573	1587030
574	1616490
575	1630190
576	1656920
577	1671930
578	1691660
579	1715140
580	1725200
581	1736100
582	1746690
583	1765310
584	1771970
585	1776720
586	1783850
587	1780580
588	1782160
589	1788550
590	1775180
591	1773870
592	1767370
593	1760760
594	1740910
595	1721510
596	1714980
597	1696570
598	1676600
599	1651920
600	1633270
601	1613090
602	1590600
603	1549320
604	1530260
605	1509650
606	1477250
607	1451340
608	1420740
609	1393050
610	1367830
611	1344540
612	1323390
613	1283580
614	1266050
615	1237140
616	1209040
617	1185970
618	1154560
619	1119500
620	1103750
621	1080670
622	1053400
623	1025690
624	1001210
625	979970
626	956530
627	934070
628	909630
629	888610
630	861040
631	839990
632	820520
633	798810
634	775080
635	756220
636	736800
637	715600
638	699280
639	671370
640	656190
641	634210
642	613120
643	587730
644	568740
645	555200
646	539510
647	520130
648	502050
649	487520
650	471920
651	461940
652	443850
653	435750
654	427290
655	425570
656	414690
657	414630
658	412750
659	409030
660	402920
661	401010
662	391610
663	394370
664	383150
665	381180
666	375880
667	370710
668	359040
669	356190
670	343990
671	339380
672	329180
673	319240
674	313320
675	300310
676	292470
677	279650
678	274270
679	262610
680	250770
681	240470
682	232410
683	224020
684	215260
685	204780
686	198410
687	186900
688	184000
689	175930
690	165180
691	160300
692	154360
693	147400
694	139110
695	134090
696	130170
697	124980
698	117770
699	110610
700	110700
701	104290
702	100860
703	96360
704	93450
705	88180
706	84490
707	82180
708	76700
709	74710
710	70870
711	68830
712	65860
713	62580
714	60380
715	59780
716	54910
717	53790
718	52870
719	48880
720	47100
721	46290
722	43520
723	42450
724	39750
725	38760
726	37270
727	35100
728	34000
729	32570
730	31150
731	30500
732	29410
733	27430
734	27010
735	25460
736	25110
737	24080
738	23320
739	21260
740	20790
741	20700
742	18920
743	19440
744	18290
745	16790
746	17400
747	15600
748	14870
749	15070
750	14760
751	13500
752	13170
753	12160
754	12460
755	11020
756	10770
757	11300
758	10550
759	10240
760	9380
761	8980
762	9050
763	8420
764	8720
765	8570
766	8050
767	7960
768	7580
769	7430
770	7180
771	6500
772	6560
773	6610
774	6210
775	5810
776	5780
777	5710
778	5610
779	5110
780	5330
781	4910
782	4600
783	4790
784	4790
785	4530
786	4290
787	4440
788	4040
789	4500
790	3750
791	3990
792	3820
793	3740
794	3570
795	3390
796	3650
797	3240
798	3290
799	3290
800	3260
