# Supplementary material for: Heteroatom-doped carbon dots from medicinal plants as novel biomaterials for as-use biomedical applications in comparison with synthetic drug, zaltoprofen
Source: Sci Rep. 2024 Jun 7;14:13160. doi: 10.1038/s41598-024-63700-w (PMC11161473; doi:10.1038/s41598-024-63700-w)
Supplement: Supplementary file 1 — Supplementary Information 1. [file 41598_2024_63700_MOESM1_ESM.zip › Raw data of scientific reports/Fig. 5C. FN-CDs PL spectra/RVR-M-Exc-520nm_Emi-540nm-800nm_slit-10_0.1s.csv]

540	1745970
541	1853850
542	1979070
543	2120030
544	2262610
545	2402700
546	2534600
547	2673410
548	2819530
549	2941710
550	3092210
551	3234380
552	3363950
553	3500530
554	3631430
555	3785760
556	3895860
557	4046840
558	4180610
559	4318550
560	4433810
561	4588630
562	4719680
563	4851300
564	4976120
565	5122010
566	5247860
567	5372130
568	5511610
569	5619600
570	5776200
571	5908240
572	6028640
573	6126770
574	6242190
575	6375530
576	6480170
577	6579560
578	6689100
579	6776580
580	6852880
581	6934090
582	6986320
583	7067510
584	7100440
585	7161720
586	7191740
587	7205550
588	7206580
589	7218060
590	7208800
591	7204250
592	7180750
593	7151830
594	7096960
595	7047110
596	6990700
597	6907630
598	6838180
599	6773750
600	6679480
601	6566430
602	6486620
603	6376020
604	6264830
605	6144010
606	6064230
607	5933050
608	5803060
609	5709650
610	5600800
611	5493270
612	5384700
613	5249850
614	5160770
615	5048150
616	4943690
617	4841530
618	4731660
619	4625890
620	4530160
621	4426700
622	4338770
623	4222470
624	4154280
625	4052290
626	3948580
627	3858550
628	3786720
629	3687370
630	3617520
631	3503220
632	3425830
633	3340160
634	3246780
635	3174450
636	3104240
637	3007450
638	2925980
639	2842540
640	2765500
641	2691650
642	2600660
643	2520940
644	2441310
645	2364940
646	2291260
647	2223580
648	2167980
649	2101550
650	2032620
651	1990240
652	1940920
653	1906750
654	1865930
655	1847850
656	1809120
657	1792880
658	1779770
659	1753390
660	1737260
661	1711600
662	1702970
663	1671010
664	1650620
665	1628100
666	1582730
667	1550870
668	1529340
669	1477750
670	1446440
671	1407380
672	1370710
673	1316360
674	1281880
675	1235840
676	1192750
677	1149720
678	1105150
679	1064800
680	1025420
681	984640
682	951600
683	904640
684	873220
685	839590
686	802390
687	765830
688	733050
689	705940
690	677290
691	649000
692	620580
693	594960
694	565220
695	550680
696	528060
697	502490
698	481910
699	465460
700	441580
701	421690
702	405820
703	388310
704	370450
705	358360
706	341120
707	325710
708	312690
709	297940
710	288940
711	275410
712	264020
713	252100
714	243520
715	233630
716	223660
717	213440
718	206850
719	199420
720	186650
721	183160
722	175130
723	164720
724	159400
725	152100
726	148890
727	142770
728	135280
729	130530
730	122600
731	121210
732	116580
733	111360
734	105240
735	102430
736	97770
737	93980
738	88260
739	85180
740	84480
741	78560
742	77170
743	73160
744	71990
745	66870
746	67870
747	64610
748	60670
749	59170
750	56720
751	54130
752	51780
753	49480
754	48240
755	46170
756	45260
757	42850
758	39980
759	39480
760	38570
761	37500
762	36120
763	35690
764	34480
765	32300
766	30590
767	30800
768	29940
769	27100
770	27570
771	27090
772	25680
773	24830
774	24130
775	23330
776	22750
777	22190
778	21170
779	21130
780	20300
781	19860
782	19280
783	18280
784	17540
785	17500
786	16230
787	16670
788	16500
789	15690
790	15590
791	15690
792	14430
793	14880
794	13960
795	13920
796	13790
797	12730
798	12670
799	13030
800	11270
