# Supplementary material for: Heteroatom-doped carbon dots from medicinal plants as novel biomaterials for as-use biomedical applications in comparison with synthetic drug, zaltoprofen
Source: Sci Rep. 2024 Jun 7;14:13160. doi: 10.1038/s41598-024-63700-w (PMC11161473; doi:10.1038/s41598-024-63700-w)
Supplement: Supplementary file 1 — Supplementary Information 1. [file 41598_2024_63700_MOESM1_ESM.zip › Raw data of scientific reports/Fig. 5C. FN-CDs PL spectra/RVR-M-Exc-540nm_Emi-560nm-800nm_slit-10_0.1s.csv]

560	3904090
561	4113420
562	4352910
563	4581460
564	4847770
565	5101610
566	5342290
567	5602300
568	5868220
569	6111820
570	6369990
571	6666470
572	6899770
573	7160570
574	7414350
575	7674880
576	7895760
577	8135910
578	8330220
579	8540920
580	8731960
581	8894690
582	9051520
583	9196070
584	9315980
585	9413820
586	9501860
587	9567660
588	9616720
589	9660270
590	9663890
591	9667310
592	9642090
593	9606240
594	9540910
595	9479580
596	9406650
597	9305940
598	9199030
599	9091880
600	8971670
601	8799030
602	8663500
603	8508420
604	8351060
605	8186610
606	8031180
607	7847970
608	7709190
609	7530410
610	7365990
611	7187300
612	7039430
613	6859840
614	6724760
615	6574100
616	6409060
617	6297530
618	6144620
619	6002350
620	5852660
621	5715400
622	5588810
623	5465960
624	5345730
625	5222760
626	5122530
627	5001290
628	4888300
629	4803330
630	4679010
631	4581130
632	4480390
633	4370410
634	4268170
635	4175900
636	4081360
637	3969480
638	3876670
639	3772870
640	3654640
641	3553180
642	3455630
643	3349050
644	3255230
645	3163430
646	3067310
647	2982780
648	2887190
649	2809590
650	2730860
651	2681190
652	2614710
653	2566440
654	2522470
655	2475470
656	2442480
657	2422630
658	2382720
659	2344600
660	2314680
661	2277900
662	2243910
663	2207190
664	2164060
665	2122950
666	2068390
667	2029050
668	1973650
669	1913640
670	1860640
671	1801350
672	1745370
673	1684570
674	1622430
675	1563320
676	1515540
677	1446440
678	1391580
679	1344290
680	1282440
681	1230360
682	1179390
683	1126340
684	1087910
685	1041780
686	991920
687	951380
688	912810
689	870220
690	830400
691	801510
692	762900
693	729790
694	708280
695	670580
696	649260
697	620640
698	594770
699	567590
700	546310
701	520800
702	499500
703	480060
704	460840
705	441610
706	422300
707	403490
708	386850
709	370460
710	355480
711	341610
712	325130
713	314720
714	297710
715	286250
716	276760
717	266210
718	253610
719	238650
720	233080
721	221290
722	212840
723	204200
724	197040
725	187790
726	178760
727	173580
728	163680
729	158960
730	152490
731	145920
732	138970
733	132870
734	128180
735	123530
736	118790
737	113190
738	108300
739	102980
740	100870
741	94590
742	89830
743	87170
744	83870
745	80910
746	78690
747	75430
748	72650
749	68560
750	66150
751	63140
752	60220
753	59140
754	56160
755	54630
756	52750
757	49600
758	48290
759	48480
760	44970
761	43100
762	42670
763	41670
764	39210
765	38390
766	37380
767	35270
768	33760
769	33460
770	31880
771	31880
772	30040
773	30010
774	28660
775	27810
776	25810
777	25870
778	24750
779	24780
780	25010
781	23490
782	22830
783	21850
784	21360
785	20970
786	20960
787	19480
788	18840
789	18960
790	18140
791	18230
792	18580
793	17460
794	17230
795	16180
796	15590
797	15600
798	14900
799	15710
800	14640
