# Supplementary material for: Heteroatom-doped carbon dots from medicinal plants as novel biomaterials for as-use biomedical applications in comparison with synthetic drug, zaltoprofen
Source: Sci Rep. 2024 Jun 7;14:13160. doi: 10.1038/s41598-024-63700-w (PMC11161473; doi:10.1038/s41598-024-63700-w)
Supplement: Supplementary file 1 — Supplementary Information 1. [file 41598_2024_63700_MOESM1_ESM.zip › Raw data of scientific reports/Fig. 5C. FN-CDs PL spectra/RVR-M-Exc-560nm_Emi-580nm-800nm_slit-10_0.1s.csv]

580	9844250
581	10083120
582	10298870
583	10501580
584	10666610
585	10824030
586	10945030
587	11030800
588	11111970
589	11146910
590	11182730
591	11174500
592	11154970
593	11104280
594	11047120
595	10943140
596	10868490
597	10710440
598	10549510
599	10376430
600	10219790
601	10029060
602	9834750
603	9596310
604	9383780
605	9175450
606	8941770
607	8704390
608	8485630
609	8256400
610	8051080
611	7814840
612	7605490
613	7384750
614	7192750
615	7010570
616	6802210
617	6642960
618	6458040
619	6306570
620	6143220
621	5992590
622	5859940
623	5706480
624	5581140
625	5462790
626	5345450
627	5219000
628	5129230
629	5020160
630	4905360
631	4814610
632	4700940
633	4601060
634	4499680
635	4407650
636	4323700
637	4219660
638	4119450
639	4010570
640	3900030
641	3808880
642	3706430
643	3597560
644	3499210
645	3384260
646	3306400
647	3196360
648	3123410
649	3024920
650	2948240
651	2876070
652	2805880
653	2740890
654	2684750
655	2647430
656	2594110
657	2558850
658	2509080
659	2485730
660	2429840
661	2384590
662	2332450
663	2280030
664	2222160
665	2158260
666	2113500
667	2058370
668	1981690
669	1914180
670	1855500
671	1785990
672	1721730
673	1656860
674	1586430
675	1525830
676	1464840
677	1398960
678	1339890
679	1283050
680	1227810
681	1168910
682	1124090
683	1068120
684	1019900
685	978360
686	940200
687	897460
688	851540
689	818570
690	785310
691	753190
692	719540
693	685330
694	658980
695	627150
696	605230
697	578430
698	560210
699	534480
700	508160
701	488020
702	471830
703	448400
704	428820
705	415940
706	398570
707	380560
708	361850
709	351070
710	336250
711	321120
712	308190
713	296400
714	285400
715	270270
716	261520
717	248900
718	239560
719	226810
720	219630
721	210420
722	200740
723	191420
724	182120
725	177200
726	168580
727	160670
728	154370
729	145670
730	142810
731	135560
732	129210
733	122630
734	118660
735	111400
736	107090
737	103820
738	96330
739	93510
740	91460
741	86460
742	82630
743	80170
744	75960
745	73140
746	68730
747	66860
748	65070
749	61740
750	58710
751	56270
752	55260
753	52470
754	50840
755	49510
756	46020
757	44990
758	44730
759	41800
760	40640
761	39360
762	38070
763	35420
764	35340
765	33580
766	31900
767	33200
768	29690
769	29780
770	28700
771	28570
772	27290
773	26500
774	26190
775	24910
776	25260
777	23770
778	23120
779	22320
780	21000
781	20910
782	20700
783	20340
784	19810
785	18970
786	17790
787	18320
788	17600
789	17440
790	16460
791	16780
792	16640
793	15840
794	15450
795	15720
796	14940
797	15030
798	14070
799	13880
800	13830
