# Supplementary material for: Heteroatom-doped carbon dots from medicinal plants as novel biomaterials for as-use biomedical applications in comparison with synthetic drug, zaltoprofen
Source: Sci Rep. 2024 Jun 7;14:13160. doi: 10.1038/s41598-024-63700-w (PMC11161473; doi:10.1038/s41598-024-63700-w)
Supplement: Supplementary file 1 — Supplementary Information 1. [file 41598_2024_63700_MOESM1_ESM.zip › Raw data of scientific reports/Fig. 5C. FN-CDs PL spectra/RVR-M-Exc-580nm_Emi-600nm-800nm_slit-10_0.1s.csv]

600	5807870
601	5677900
602	5571030
603	5401480
604	5273400
605	5124440
606	4958960
607	4817560
608	4672890
609	4522770
610	4371520
611	4220150
612	4087590
613	3939780
614	3818960
615	3699330
616	3592800
617	3462220
618	3364510
619	3260930
620	3166070
621	3080360
622	2991120
623	2907930
624	2835770
625	2766140
626	2698140
627	2626140
628	2578900
629	2512410
630	2456170
631	2401470
632	2343470
633	2312480
634	2258550
635	2193560
636	2154310
637	2106100
638	2057000
639	2000200
640	1948650
641	1897940
642	1850290
643	1794540
644	1739670
645	1683520
646	1640550
647	1604420
648	1552830
649	1517330
650	1475740
651	1444750
652	1411290
653	1377100
654	1341720
655	1333990
656	1312730
657	1297420
658	1267050
659	1242680
660	1231050
661	1203830
662	1176650
663	1147780
664	1126440
665	1090850
666	1064550
667	1028220
668	994140
669	959110
670	932920
671	889830
672	863240
673	827750
674	794400
675	761670
676	722040
677	703100
678	662630
679	638340
680	607780
681	576790
682	556370
683	528030
684	505570
685	480650
686	463070
687	438710
688	421050
689	401890
690	385040
691	367840
692	353260
693	335920
694	322270
695	311000
696	296290
697	282940
698	272510
699	259630
700	248380
701	239060
702	231310
703	222160
704	211730
705	206690
706	195190
707	187550
708	179670
709	172700
710	164270
711	160850
712	153090
713	148800
714	141040
715	133570
716	127820
717	124030
718	119430
719	113010
720	108940
721	103590
722	99800
723	94590
724	90650
725	88750
726	84140
727	80740
728	78710
729	75850
730	71170
731	66590
732	65050
733	63620
734	59560
735	56420
736	53400
737	52200
738	48480
739	47000
740	45940
741	43700
742	42730
743	41430
744	38770
745	35830
746	35370
747	34860
748	32940
749	30030
750	30250
751	28850
752	28300
753	26940
754	24890
755	24310
756	23470
757	22580
758	22470
759	21380
760	20380
761	19410
762	19640
763	18050
764	17210
765	17320
766	16830
767	16560
768	15250
769	14520
770	14080
771	14820
772	13620
773	13450
774	12980
775	12330
776	12090
777	12220
778	11190
779	11340
780	11040
781	11450
782	10340
783	9610
784	9310
785	9750
786	9750
787	8860
788	9740
789	8600
790	8230
791	8760
792	8610
793	7710
794	7630
795	7530
796	8050
797	6980
798	7330
799	7180
800	6930
