# Supplementary material for: Heteroatom-doped carbon dots from medicinal plants as novel biomaterials for as-use biomedical applications in comparison with synthetic drug, zaltoprofen
Source: Sci Rep. 2024 Jun 7;14:13160. doi: 10.1038/s41598-024-63700-w (PMC11161473; doi:10.1038/s41598-024-63700-w)
Supplement: Supplementary file 1 — Supplementary Information 1. [file 41598_2024_63700_MOESM1_ESM.zip › Raw data of scientific reports/Fig. 5d. Z-FN-CDs PL spectra/RVR-Z-Exc-300nm_Emi-320nm-800nm_slit-10_0.1s.csv]

320	560
321	610
322	670
323	560
324	650
325	610
326	620
327	620
328	610
329	590
330	670
331	650
332	580
333	710
334	660
335	690
336	600
337	610
338	800
339	600
340	540
341	750
342	550
343	550
344	690
345	750
346	640
347	690
348	590
349	670
350	650
351	660
352	710
353	630
354	740
355	720
356	750
357	550
358	710
359	580
360	850
361	770
362	760
363	750
364	680
365	990
366	740
367	830
368	760
369	720
370	790
371	930
372	900
373	790
374	670
375	840
376	900
377	590
378	790
379	760
380	770
381	860
382	880
383	790
384	840
385	830
386	630
387	1000
388	790
389	890
390	860
391	830
392	690
393	850
394	780
395	770
396	860
397	900
398	1010
399	1100
400	900
401	1050
402	1040
403	1140
404	1140
405	1110
406	1120
407	1280
408	1160
409	1530
410	1200
411	1500
412	1750
413	1410
414	1430
415	1470
416	1500
417	1710
418	1850
419	1610
420	1870
421	1960
422	2050
423	2030
424	2080
425	2230
426	2670
427	2610
428	2340
429	2750
430	2960
431	3070
432	3140
433	3310
434	3570
435	3750
436	4010
437	4120
438	4010
439	4660
440	4640
441	4870
442	5510
443	5200
444	5850
445	5590
446	5840
447	6400
448	6580
449	7200
450	7180
451	7910
452	8880
453	8280
454	9160
455	9020
456	10140
457	10980
458	11850
459	11240
460	12410
461	12810
462	12980
463	13400
464	14610
465	16060
466	16810
467	17550
468	19040
469	20120
470	21070
471	22080
472	23130
473	25060
474	27210
475	27980
476	30010
477	32760
478	33620
479	35940
480	37880
481	40160
482	43640
483	44500
484	47040
485	48250
486	51240
487	53470
488	56280
489	58360
490	61680
491	63680
492	66910
493	69120
494	73600
495	76350
496	79100
497	82870
498	86610
499	92000
500	95720
501	101610
502	103970
503	110990
504	116780
505	122190
506	129760
507	136300
508	144000
509	152850
510	161000
511	167730
512	173440
513	183560
514	192160
515	205070
516	214610
517	228960
518	237980
519	246560
520	262880
521	272570
522	280410
523	295770
524	305920
525	320620
526	332060
527	346290
528	357460
529	367190
530	382840
531	399890
532	410370
533	423940
534	436150
535	443770
536	456710
537	470510
538	479790
539	497470
540	499470
541	509910
542	521060
543	532850
544	540530
545	546510
546	553720
547	563810
548	571490
549	577280
550	582320
551	590520
552	590300
553	597120
554	601930
555	604060
556	605530
557	605290
558	614170
559	608630
560	614820
561	614660
562	614280
563	615330
564	616910
565	612480
566	613450
567	613480
568	609410
569	609970
570	606610
571	607590
572	602700
573	601130
574	595740
575	588510
576	590600
577	589220
578	583840
579	576430
580	576820
581	567930
582	564670
583	558400
584	556370
585	551180
586	545310
587	537690
588	533740
589	526550
590	523900
591	512130
592	504120
593	499920
594	489920
595	488450
596	475870
597	471300
598	462080
599	457970
600	451610
601	439620
602	431100
603	422530
604	414920
605	404940
606	400550
607	391430
608	377340
609	375370
610	369960
611	360900
612	350490
613	341150
614	334960
615	323150
616	320540
617	312900
618	301440
619	297420
620	288160
621	283590
622	275300
623	263290
624	259090
625	252250
626	247190
627	239400
628	230140
629	228780
630	222570
631	213800
632	208100
633	201800
634	196670
635	189850
636	183780
637	177310
638	174020
639	166790
640	163570
641	155990
642	150970
643	146660
644	141690
645	136770
646	132090
647	128930
648	123530
649	122520
650	118920
651	115330
652	111770
653	109540
654	107090
655	106920
656	106590
657	104830
658	105930
659	103770
660	102430
661	102570
662	100370
663	99760
664	96890
665	96540
666	93360
667	92950
668	88840
669	88380
670	84610
671	83570
672	79630
673	77850
674	76800
675	74300
676	69180
677	66860
678	66000
679	64180
680	59600
681	57170
682	56480
683	53890
684	51740
685	50330
686	48190
687	45550
688	43620
689	42210
690	39630
691	38290
692	37940
693	36730
694	34000
695	32490
696	31200
697	30100
698	28810
699	27740
700	26690
701	25960
702	23960
703	23470
704	23320
705	21200
706	20470
707	19920
708	19190
709	18280
710	17370
711	16740
712	16330
713	14870
714	14880
715	13410
716	14040
717	13360
718	12490
719	11550
720	11460
721	10980
722	10710
723	10700
724	9670
725	9370
726	9300
727	9360
728	8330
729	8000
730	7820
731	7250
732	7180
733	7370
734	6820
735	6500
736	6110
737	5680
738	6410
739	5660
740	5160
741	4850
742	5270
743	4500
744	3890
745	4310
746	4350
747	4080
748	3970
749	3890
750	3450
751	3250
752	3450
753	3460
754	3150
755	3150
756	2860
757	2620
758	2730
759	2850
760	2660
761	2400
762	2470
763	2090
764	2090
765	2020
766	2170
767	2040
768	2070
769	1930
770	2030
771	1400
772	1480
773	1560
774	1710
775	1780
776	1570
777	1490
778	1540
779	1360
780	1570
781	1340
782	1370
783	1150
784	1200
785	1120
786	1200
787	1180
788	1280
789	1020
790	870
791	1130
792	1150
793	920
794	1000
795	880
796	1150
797	990
798	1050
799	970
800	780
