# Supplementary material for: Heteroatom-doped carbon dots from medicinal plants as novel biomaterials for as-use biomedical applications in comparison with synthetic drug, zaltoprofen
Source: Sci Rep. 2024 Jun 7;14:13160. doi: 10.1038/s41598-024-63700-w (PMC11161473; doi:10.1038/s41598-024-63700-w)
Supplement: Supplementary file 1 — Supplementary Information 1. [file 41598_2024_63700_MOESM1_ESM.zip › Raw data of scientific reports/Fig. 5d. Z-FN-CDs PL spectra/RVR-Z-Exc-320nm_Emi-340nm-800nm_slit-10_0.1s.csv]

340	920
341	920
342	1100
343	940
344	930
345	1080
346	930
347	860
348	890
349	1000
350	960
351	1080
352	1380
353	1050
354	920
355	1270
356	1200
357	1150
358	1200
359	1020
360	1030
361	1070
362	1130
363	1240
364	1130
365	1370
366	1300
367	1490
368	1540
369	1530
370	1120
371	1380
372	1420
373	1340
374	1760
375	1380
376	1450
377	1480
378	1330
379	1390
380	1320
381	1320
382	1260
383	1400
384	1700
385	1560
386	1480
387	2120
388	1770
389	1500
390	1740
391	1490
392	1640
393	1780
394	1920
395	1950
396	1910
397	2160
398	2240
399	2270
400	2230
401	2610
402	2440
403	2710
404	2910
405	2870
406	2930
407	3240
408	3370
409	3390
410	3380
411	3360
412	3400
413	3570
414	3630
415	3570
416	3800
417	4390
418	4210
419	4360
420	4610
421	4540
422	4620
423	4870
424	4970
425	5320
426	5460
427	5840
428	5740
429	6580
430	6050
431	6730
432	7520
433	8090
434	7960
435	8630
436	8940
437	9490
438	10000
439	10860
440	10910
441	11020
442	12170
443	12380
444	13390
445	13700
446	14630
447	15580
448	17260
449	17110
450	17630
451	19010
452	19830
453	21780
454	22510
455	23360
456	23310
457	25040
458	27100
459	28550
460	29380
461	31180
462	31930
463	33420
464	35470
465	37740
466	38890
467	41500
468	43610
469	45560
470	48150
471	51780
472	54700
473	56630
474	60350
475	63750
476	67160
477	69660
478	73870
479	78990
480	81770
481	87200
482	90000
483	94170
484	97800
485	101890
486	107870
487	111590
488	115930
489	121240
490	123680
491	129590
492	132830
493	137130
494	147320
495	148090
496	152690
497	162550
498	167610
499	174760
500	183370
501	190690
502	195870
503	205460
504	212590
505	222830
506	232360
507	241470
508	251030
509	263130
510	277030
511	284350
512	296310
513	314980
514	326070
515	334380
516	346910
517	362860
518	373930
519	391360
520	402550
521	420740
522	434820
523	450260
524	465290
525	479110
526	488750
527	503280
528	519740
529	531990
530	547880
531	565910
532	571250
533	588830
534	600710
535	610340
536	623290
537	638470
538	649250
539	651960
540	669130
541	672980
542	683980
543	689200
544	693590
545	706240
546	705930
547	713670
548	717120
549	723540
550	726440
551	729080
552	728320
553	733910
554	737430
555	735610
556	736240
557	742630
558	738770
559	733230
560	736360
561	730820
562	730440
563	726070
564	725440
565	721740
566	717150
567	712820
568	716510
569	705880
570	701480
571	695930
572	693380
573	688410
574	686080
575	680630
576	676930
577	667010
578	658550
579	660280
580	648840
581	640470
582	632630
583	629900
584	626290
585	616900
586	606660
587	603290
588	592650
589	584830
590	574250
591	565080
592	561640
593	548970
594	545570
595	537150
596	525150
597	523360
598	510160
599	496810
600	490210
601	475390
602	472000
603	461790
604	455230
605	443820
606	433140
607	422060
608	418720
609	408960
610	396760
611	387540
612	375650
613	368650
614	361200
615	352700
616	344870
617	337470
618	324200
619	316320
620	310860
621	301540
622	295020
623	283690
624	278200
625	273640
626	263420
627	256740
628	249560
629	242740
630	234930
631	229980
632	221950
633	214970
634	208390
635	204740
636	197250
637	190750
638	184260
639	180000
640	174660
641	167490
642	164320
643	155510
644	150440
645	147280
646	140460
647	137690
648	134420
649	129340
650	125410
651	123030
652	121000
653	117750
654	115320
655	114300
656	114590
657	112290
658	111740
659	109950
660	109910
661	108990
662	107600
663	106080
664	103130
665	101500
666	100740
667	99240
668	98280
669	93820
670	92330
671	89280
672	86730
673	84160
674	78940
675	77760
676	75030
677	72950
678	71030
679	68280
680	65610
681	62890
682	59610
683	58530
684	55010
685	54260
686	50980
687	49690
688	45960
689	45230
690	43570
691	41420
692	40870
693	39620
694	36750
695	35070
696	33640
697	32720
698	30440
699	30360
700	29680
701	26710
702	27010
703	26080
704	24900
705	22900
706	22200
707	21520
708	21000
709	19550
710	19430
711	18050
712	17720
713	17060
714	16420
715	15830
716	14100
717	14210
718	13970
719	13020
720	13290
721	12300
722	12110
723	10820
724	10880
725	10160
726	9960
727	9490
728	10050
729	8600
730	8270
731	8350
732	7890
733	7140
734	7760
735	7410
736	6670
737	6590
738	5820
739	6410
740	6030
741	5640
742	5970
743	5520
744	4990
745	4600
746	4660
747	4720
748	4710
749	4100
750	4030
751	3850
752	3710
753	3620
754	3490
755	3250
756	3620
757	3150
758	3100
759	3080
760	2980
761	2860
762	2480
763	2900
764	2430
765	2470
766	2240
767	2670
768	2480
769	2090
770	2050
771	2240
772	1930
773	1840
774	1700
775	1890
776	1920
777	1720
778	1730
779	1680
780	1710
781	1300
782	1560
783	1340
784	1390
785	1480
786	1090
787	1350
788	1410
789	1240
790	1460
791	1420
792	1290
793	1020
794	1280
795	1060
796	920
797	1050
798	1070
799	1050
800	1060
