# Supplementary material for: Heteroatom-doped carbon dots from medicinal plants as novel biomaterials for as-use biomedical applications in comparison with synthetic drug, zaltoprofen
Source: Sci Rep. 2024 Jun 7;14:13160. doi: 10.1038/s41598-024-63700-w (PMC11161473; doi:10.1038/s41598-024-63700-w)
Supplement: Supplementary file 1 — Supplementary Information 1. [file 41598_2024_63700_MOESM1_ESM.zip › Raw data of scientific reports/Fig. 5d. Z-FN-CDs PL spectra/RVR-Z-Exc-340nm_Emi-360nm-800nm_slit-10_0.1s.csv]

360	2100
361	2280
362	2420
363	2280
364	2530
365	2360
366	2280
367	2740
368	2650
369	2550
370	2580
371	2800
372	2960
373	2650
374	2920
375	2410
376	2670
377	2460
378	2970
379	2550
380	2760
381	2540
382	2950
383	2880
384	2980
385	3110
386	3080
387	3130
388	3270
389	3220
390	3600
391	3730
392	4080
393	4530
394	4890
395	5350
396	5560
397	6120
398	6960
399	7370
400	7900
401	8450
402	9250
403	10450
404	10710
405	11250
406	11860
407	12120
408	12720
409	13000
410	13430
411	14030
412	14360
413	13850
414	14390
415	14400
416	14670
417	15470
418	16630
419	17190
420	17000
421	18710
422	19670
423	20400
424	22070
425	22140
426	24690
427	25370
428	26690
429	28810
430	29960
431	31440
432	34000
433	33740
434	37630
435	38710
436	40210
437	42870
438	43920
439	46760
440	48820
441	50720
442	53600
443	57700
444	59470
445	60830
446	65790
447	70840
448	72720
449	76480
450	81490
451	82910
452	85930
453	92710
454	94740
455	100700
456	105970
457	109190
458	116930
459	119790
460	125110
461	130390
462	137610
463	139440
464	148060
465	153950
466	159670
467	166610
468	176710
469	183330
470	192050
471	200280
472	209460
473	222390
474	232030
475	242150
476	254220
477	265840
478	276600
479	289600
480	299460
481	315820
482	325100
483	340050
484	353440
485	364330
486	375170
487	387670
488	404770
489	413670
490	428900
491	445970
492	455500
493	473480
494	485630
495	500470
496	513730
497	531110
498	550580
499	568150
500	586560
501	604250
502	618520
503	646210
504	658960
505	680280
506	705610
507	730930
508	750170
509	784250
510	797750
511	834830
512	853310
513	879840
514	912740
515	939240
516	962760
517	989720
518	1018720
519	1047150
520	1071750
521	1095880
522	1129600
523	1154510
524	1192340
525	1210960
526	1241820
527	1260250
528	1286930
529	1312430
530	1337190
531	1356860
532	1375240
533	1394240
534	1415370
535	1436570
536	1456300
537	1470770
538	1485380
539	1489560
540	1511000
541	1513880
542	1529920
543	1535620
544	1539380
545	1544350
546	1551090
547	1554700
548	1553410
549	1546980
550	1552350
551	1550680
552	1542120
553	1541680
554	1530690
555	1526360
556	1521050
557	1511730
558	1502230
559	1502380
560	1482080
561	1477290
562	1464720
563	1459860
564	1442960
565	1429520
566	1421270
567	1403020
568	1398330
569	1383250
570	1370770
571	1352760
572	1341860
573	1326150
574	1306030
575	1295220
576	1278500
577	1269220
578	1251930
579	1232880
580	1227360
581	1208100
582	1192770
583	1171260
584	1158970
585	1145040
586	1120220
587	1105840
588	1091770
589	1069020
590	1046520
591	1032540
592	1016140
593	998090
594	981350
595	963970
596	942420
597	923440
598	906520
599	889260
600	871710
601	850930
602	829750
603	813840
604	790750
605	774350
606	764990
607	745290
608	731230
609	711570
610	691040
611	673840
612	657670
613	639870
614	626430
615	610040
616	592150
617	579290
618	562780
619	547200
620	535150
621	516060
622	503120
623	484930
624	475580
625	465120
626	454070
627	435050
628	423450
629	414790
630	398560
631	387600
632	376560
633	362140
634	351300
635	340330
636	328910
637	320790
638	312090
639	298820
640	290400
641	279670
642	272780
643	260450
644	250890
645	241820
646	233930
647	227820
648	217440
649	212560
650	208120
651	202720
652	197120
653	190840
654	186040
655	185900
656	183640
657	184620
658	180000
659	178590
660	180950
661	174890
662	173510
663	171030
664	167420
665	165650
666	162430
667	159970
668	154650
669	150240
670	149920
671	146010
672	140000
673	133320
674	132220
675	127500
676	123410
677	117320
678	114710
679	108870
680	105710
681	102290
682	97790
683	92970
684	90770
685	85780
686	83590
687	79820
688	75710
689	73160
690	70030
691	68170
692	62610
693	62640
694	58700
695	56700
696	54080
697	52550
698	49740
699	48120
700	45060
701	44110
702	41360
703	40390
704	37510
705	37260
706	35240
707	32690
708	32400
709	30960
710	29110
711	28760
712	27480
713	26370
714	24820
715	23620
716	23380
717	22770
718	21520
719	21000
720	19680
721	18690
722	19240
723	17450
724	16970
725	17020
726	15480
727	15350
728	14680
729	14570
730	14370
731	12670
732	12790
733	11950
734	11550
735	11310
736	10340
737	10500
738	9630
739	9570
740	9660
741	9290
742	8850
743	8130
744	8130
745	7770
746	7620
747	7000
748	7310
749	6680
750	6820
751	6450
752	6280
753	5720
754	5850
755	5970
756	5560
757	4960
758	4850
759	4740
760	4420
761	4380
762	4310
763	4300
764	3960
765	3930
766	3780
767	3760
768	3580
769	3910
770	3490
771	3500
772	3290
773	2900
774	3240
775	2980
776	2890
777	3170
778	2560
779	2910
780	2360
781	2570
782	2570
783	2300
784	2650
785	2170
786	2250
787	2130
788	2210
789	2350
790	1980
791	2070
792	2010
793	2160
794	1900
795	1720
796	1850
797	1680
798	1750
799	1640
800	1570
