# Supplementary material for: Heteroatom-doped carbon dots from medicinal plants as novel biomaterials for as-use biomedical applications in comparison with synthetic drug, zaltoprofen
Source: Sci Rep. 2024 Jun 7;14:13160. doi: 10.1038/s41598-024-63700-w (PMC11161473; doi:10.1038/s41598-024-63700-w)
Supplement: Supplementary file 1 — Supplementary Information 1. [file 41598_2024_63700_MOESM1_ESM.zip › Raw data of scientific reports/Fig. 5d. Z-FN-CDs PL spectra/RVR-Z-Exc-360nm_Emi-380nm-800nm_slit-10_0.1s.csv]

380	5850
381	6010
382	6470
383	6460
384	6620
385	6530
386	6810
387	7070
388	7960
389	8270
390	9920
391	11870
392	12540
393	13800
394	16330
395	18860
396	21710
397	24470
398	29640
399	31040
400	36590
401	40890
402	44980
403	48840
404	53480
405	56540
406	60210
407	62730
408	64870
409	67310
410	69730
411	72580
412	73190
413	75610
414	76730
415	79470
416	85560
417	85430
418	88480
419	93880
420	98740
421	104250
422	109880
423	116830
424	122850
425	129600
426	136180
427	145370
428	151540
429	162910
430	171510
431	180950
432	189560
433	196350
434	205440
435	212240
436	222950
437	232950
438	237040
439	246370
440	257880
441	268820
442	277840
443	290220
444	299430
445	308530
446	320860
447	339220
448	350760
449	362300
450	385790
451	400930
452	410810
453	424800
454	441060
455	456990
456	475990
457	494070
458	513660
459	531760
460	547200
461	559310
462	574950
463	597020
464	620070
465	643610
466	662990
467	680000
468	705540
469	731900
470	758710
471	785750
472	818510
473	845930
474	879600
475	908600
476	948900
477	986260
478	1022370
479	1054630
480	1090510
481	1138710
482	1171450
483	1212900
484	1255380
485	1292840
486	1333550
487	1377240
488	1423800
489	1470200
490	1516830
491	1554750
492	1599620
493	1651220
494	1699070
495	1757220
496	1808560
497	1866170
498	1913980
499	1983130
500	2046340
501	2107860
502	2181430
503	2249230
504	2328850
505	2410210
506	2479830
507	2562620
508	2640650
509	2736940
510	2819390
511	2914580
512	3007460
513	3103640
514	3200660
515	3283880
516	3386590
517	3490340
518	3561060
519	3669120
520	3768020
521	3872660
522	3950770
523	4047510
524	4154550
525	4224060
526	4308320
527	4391290
528	4477850
529	4544560
530	4638180
531	4712380
532	4778310
533	4844030
534	4906540
535	4962480
536	5009530
537	5068210
538	5115150
539	5149230
540	5206580
541	5220850
542	5248650
543	5286560
544	5309020
545	5325130
546	5326270
547	5337510
548	5356180
549	5350170
550	5359730
551	5335920
552	5341780
553	5325610
554	5319100
555	5301890
556	5269690
557	5251960
558	5232920
559	5208370
560	5184520
561	5139460
562	5116940
563	5079290
564	5052180
565	5000820
566	4974540
567	4919070
568	4886270
569	4832680
570	4800470
571	4755720
572	4709160
573	4653400
574	4594390
575	4566680
576	4496160
577	4456910
578	4403070
579	4359510
580	4278100
581	4240530
582	4186890
583	4131280
584	4087960
585	4003280
586	3958080
587	3901370
588	3842790
589	3778470
590	3721800
591	3660530
592	3594500
593	3538600
594	3472690
595	3402270
596	3352420
597	3292650
598	3220180
599	3149660
600	3087870
601	3023760
602	2959710
603	2887680
604	2831280
605	2765490
606	2703760
607	2639910
608	2586430
609	2528140
610	2468270
611	2406050
612	2333650
613	2287580
614	2229050
615	2177830
616	2126490
617	2062750
618	2006430
619	1952640
620	1902300
621	1839200
622	1787640
623	1746590
624	1694080
625	1650430
626	1603180
627	1558590
628	1504130
629	1464720
630	1422360
631	1368880
632	1330680
633	1291290
634	1252880
635	1214550
636	1176130
637	1133560
638	1098240
639	1062980
640	1022800
641	987360
642	950810
643	920880
644	892910
645	856550
646	829760
647	796920
648	769670
649	749620
650	719140
651	702340
652	681710
653	666340
654	651330
655	642960
656	635550
657	624450
658	622370
659	613290
660	602000
661	597140
662	588150
663	578460
664	570310
665	561160
666	554300
667	543520
668	534730
669	517450
670	499840
671	488910
672	471870
673	458860
674	446340
675	431460
676	414000
677	396320
678	385680
679	370230
680	354650
681	339670
682	327130
683	315110
684	299660
685	288890
686	276530
687	262920
688	253580
689	242260
690	230910
691	219870
692	212150
693	204450
694	197000
695	187300
696	177490
697	172400
698	164870
699	155840
700	152750
701	142610
702	138300
703	128800
704	125640
705	122690
706	114540
707	111840
708	105370
709	102160
710	97800
711	93400
712	89240
713	85870
714	83480
715	79020
716	75790
717	72660
718	69430
719	68150
720	64670
721	60300
722	58080
723	57640
724	55030
725	53410
726	51660
727	48770
728	46690
729	45520
730	44840
731	41600
732	39320
733	38940
734	37000
735	36310
736	33460
737	32340
738	31090
739	30150
740	29280
741	28200
742	25970
743	26110
744	24990
745	23420
746	22940
747	23300
748	21740
749	20670
750	20720
751	19020
752	19160
753	18070
754	17450
755	17180
756	17080
757	15780
758	14780
759	14910
760	14670
761	14310
762	14430
763	13650
764	11950
765	12670
766	11920
767	11630
768	11220
769	11290
770	10200
771	9710
772	9580
773	10010
774	8840
775	8320
776	9070
777	8810
778	8870
779	8230
780	8850
781	7780
782	7810
783	7620
784	7310
785	7410
786	6880
787	6570
788	6680
789	6500
790	6890
791	6170
792	6750
793	6670
794	6620
795	6310
796	5860
797	5810
798	6070
799	5510
800	5530
