# Supplementary material for: Heteroatom-doped carbon dots from medicinal plants as novel biomaterials for as-use biomedical applications in comparison with synthetic drug, zaltoprofen
Source: Sci Rep. 2024 Jun 7;14:13160. doi: 10.1038/s41598-024-63700-w (PMC11161473; doi:10.1038/s41598-024-63700-w)
Supplement: Supplementary file 1 — Supplementary Information 1. [file 41598_2024_63700_MOESM1_ESM.zip › Raw data of scientific reports/Fig. 5d. Z-FN-CDs PL spectra/RVR-Z-Exc-380nm_Emi-400nm-800nm_slit-10_0.1s.csv]

400	73770
401	85030
402	92370
403	101490
404	110730
405	116430
406	124120
407	130410
408	139070
409	143430
410	147630
411	154000
412	159830
413	164580
414	171090
415	177360
416	185820
417	192040
418	200270
419	213450
420	221400
421	238760
422	250110
423	260180
424	278690
425	294070
426	312170
427	327930
428	342760
429	356810
430	369310
431	390450
432	406050
433	423950
434	437970
435	452290
436	466590
437	475150
438	493900
439	504630
440	516490
441	535200
442	546170
443	564200
444	584530
445	597520
446	610730
447	633860
448	650700
449	667420
450	693900
451	709090
452	727550
453	748900
454	769380
455	792680
456	809290
457	824960
458	852500
459	872410
460	893600
461	915350
462	939930
463	957400
464	984360
465	1006360
466	1035730
467	1066680
468	1099520
469	1132150
470	1170960
471	1203850
472	1250770
473	1298830
474	1338720
475	1393630
476	1446990
477	1512410
478	1569020
479	1639600
480	1708370
481	1771250
482	1839320
483	1915970
484	2011680
485	2089350
486	2170660
487	2258280
488	2348350
489	2448030
490	2546920
491	2649040
492	2759380
493	2889360
494	3003840
495	3144280
496	3262960
497	3418440
498	3570970
499	3722620
500	3890560
501	4065250
502	4246330
503	4430080
504	4612920
505	4811290
506	5026760
507	5248130
508	5439620
509	5675030
510	5915390
511	6108320
512	6345420
513	6563780
514	6809210
515	7010300
516	7244680
517	7477430
518	7704150
519	7929230
520	8140830
521	8346900
522	8531270
523	8753420
524	8947900
525	9167860
526	9335910
527	9504060
528	9674250
529	9831880
530	10013460
531	10142650
532	10283050
533	10416170
534	10535780
535	10671020
536	10764410
537	10878640
538	10969450
539	11052050
540	11142340
541	11187080
542	11246240
543	11306410
544	11344890
545	11390410
546	11427230
547	11442400
548	11463720
549	11483740
550	11497760
551	11485740
552	11492330
553	11487290
554	11478080
555	11443960
556	11417280
557	11387240
558	11376110
559	11336260
560	11280520
561	11252090
562	11174940
563	11158250
564	11078640
565	11046810
566	10973100
567	10907000
568	10846470
569	10774220
570	10708610
571	10628190
572	10559380
573	10480280
574	10394170
575	10297300
576	10223480
577	10112010
578	10028820
579	9927740
580	9830330
581	9725870
582	9632170
583	9530940
584	9417110
585	9338140
586	9201330
587	9108530
588	8959920
589	8866270
590	8759230
591	8634780
592	8507650
593	8388800
594	8271470
595	8115080
596	7995250
597	7866530
598	7744750
599	7622030
600	7485810
601	7354580
602	7226100
603	7080240
604	6939320
605	6811060
606	6669270
607	6537190
608	6405080
609	6277630
610	6144380
611	6005950
612	5875430
613	5727450
614	5612710
615	5483150
616	5361960
617	5221600
618	5087550
619	4972450
620	4844130
621	4716950
622	4613290
623	4478200
624	4359320
625	4249890
626	4125330
627	4013230
628	3900240
629	3790070
630	3694040
631	3589930
632	3491200
633	3389300
634	3268890
635	3188230
636	3082550
637	2991550
638	2901970
639	2800550
640	2701160
641	2606690
642	2526340
643	2438880
644	2355380
645	2270010
646	2195090
647	2118330
648	2060560
649	1985680
650	1931600
651	1870510
652	1815130
653	1760950
654	1742100
655	1704160
656	1677120
657	1658490
658	1639970
659	1623030
660	1600470
661	1586730
662	1562370
663	1545020
664	1526870
665	1488790
666	1468150
667	1426840
668	1405430
669	1376860
670	1341230
671	1295000
672	1260810
673	1218640
674	1180840
675	1136550
676	1103890
677	1054550
678	1017860
679	982190
680	944700
681	909480
682	877730
683	834800
684	800190
685	767630
686	730460
687	699830
688	675930
689	648100
690	614410
691	588560
692	563300
693	541090
694	520900
695	498350
696	476630
697	455710
698	438250
699	410860
700	398440
701	377760
702	357750
703	344600
704	335600
705	319630
706	305860
707	293090
708	280510
709	267360
710	255430
711	247460
712	235200
713	222840
714	215710
715	205310
716	197720
717	190880
718	182230
719	176900
720	167850
721	161490
722	150890
723	147090
724	141730
725	135310
726	131520
727	124350
728	119560
729	114960
730	111730
731	105340
732	103000
733	98930
734	93980
735	91650
736	89160
737	83870
738	82000
739	77270
740	75980
741	72960
742	69430
743	67760
744	64310
745	62980
746	58750
747	59330
748	55870
749	54550
750	52270
751	50680
752	48270
753	46970
754	45020
755	43210
756	42160
757	39760
758	38610
759	38200
760	36940
761	36610
762	35330
763	33710
764	32730
765	32100
766	31480
767	29770
768	28640
769	27720
770	27530
771	26010
772	26110
773	26430
774	23820
775	23580
776	23670
777	22430
778	22740
779	21620
780	21160
781	20720
782	20130
783	19640
784	18960
785	18580
786	18670
787	18530
788	17710
789	16840
790	16520
791	16440
792	16280
793	16460
794	15920
795	15820
796	15130
797	14760
798	14830
799	13810
800	14820
