# Supplementary material for: Heteroatom-doped carbon dots from medicinal plants as novel biomaterials for as-use biomedical applications in comparison with synthetic drug, zaltoprofen
Source: Sci Rep. 2024 Jun 7;14:13160. doi: 10.1038/s41598-024-63700-w (PMC11161473; doi:10.1038/s41598-024-63700-w)
Supplement: Supplementary file 1 — Supplementary Information 1. [file 41598_2024_63700_MOESM1_ESM.zip › Raw data of scientific reports/Fig. 5d. Z-FN-CDs PL spectra/RVR-Z-Exc-400nm_Emi-420nm-800nm_slit-10_0.1s.csv]

420	211820
421	219860
422	230780
423	245400
424	255820
425	271170
426	287050
427	304130
428	317990
429	332780
430	346610
431	355750
432	375730
433	391460
434	401400
435	416660
436	425400
437	441360
438	453940
439	469740
440	484080
441	493010
442	504320
443	523570
444	532440
445	553110
446	568650
447	584590
448	595570
449	613010
450	629280
451	645420
452	672770
453	685540
454	701500
455	722510
456	736160
457	755380
458	776610
459	796570
460	826120
461	838150
462	872300
463	896230
464	935010
465	972140
466	1005200
467	1048890
468	1098370
469	1156570
470	1215800
471	1274950
472	1349930
473	1417070
474	1509090
475	1603770
476	1691600
477	1794750
478	1896030
479	2002310
480	2117920
481	2225580
482	2336870
483	2467270
484	2589170
485	2715240
486	2837680
487	2983440
488	3104240
489	3256510
490	3390640
491	3539630
492	3691700
493	3855390
494	4022160
495	4188840
496	4366630
497	4559990
498	4737050
499	4939360
500	5154720
501	5350320
502	5589910
503	5814110
504	6035920
505	6264780
506	6520940
507	6774070
508	7005740
509	7257980
510	7545190
511	7758940
512	8022570
513	8268650
514	8544260
515	8747870
516	9008910
517	9241620
518	9482260
519	9707520
520	9954280
521	10186800
522	10363230
523	10584270
524	10812260
525	11006410
526	11193310
527	11364190
528	11550130
529	11725290
530	11898420
531	12046810
532	12183440
533	12321110
534	12455650
535	12580660
536	12688490
537	12783860
538	12896260
539	12986010
540	13072690
541	13120770
542	13181710
543	13265350
544	13291160
545	13361450
546	13394830
547	13417440
548	13464530
549	13469540
550	13473810
551	13518270
552	13476610
553	13499050
554	13492160
555	13464750
556	13442000
557	13432730
558	13402040
559	13374330
560	13320200
561	13288440
562	13255190
563	13205590
564	13135910
565	13096730
566	13024310
567	12988860
568	12915960
569	12846680
570	12778120
571	12722550
572	12641250
573	12551110
574	12471870
575	12376350
576	12294250
577	12184940
578	12104330
579	11977640
580	11896750
581	11788660
582	11701330
583	11578830
584	11492300
585	11388770
586	11238400
587	11143680
588	11023070
589	10914160
590	10769470
591	10651630
592	10529270
593	10379420
594	10267260
595	10120020
596	9986010
597	9850700
598	9697090
599	9557960
600	9434560
601	9287160
602	9137100
603	8981870
604	8801640
605	8668020
606	8502790
607	8360380
608	8213890
609	8052170
610	7916520
611	7771490
612	7597000
613	7431260
614	7286070
615	7136380
616	6980710
617	6827000
618	6674200
619	6511680
620	6378510
621	6225880
622	6076050
623	5936620
624	5788690
625	5640760
626	5503900
627	5358750
628	5208390
629	5083780
630	4931180
631	4817430
632	4686970
633	4543430
634	4405230
635	4274310
636	4162120
637	4028320
638	3919020
639	3793070
640	3670520
641	3545450
642	3439730
643	3325840
644	3214160
645	3108820
646	3002000
647	2897170
648	2813280
649	2725050
650	2636840
651	2567570
652	2495820
653	2431110
654	2396280
655	2349360
656	2309500
657	2289880
658	2272660
659	2250510
660	2220540
661	2195200
662	2162420
663	2139380
664	2104580
665	2064190
666	2033160
667	1986760
668	1942580
669	1899550
670	1860020
671	1799960
672	1744260
673	1699070
674	1640160
675	1589270
676	1539280
677	1479150
678	1431710
679	1374010
680	1316270
681	1267510
682	1221810
683	1169270
684	1122740
685	1079980
686	1028090
687	990070
688	944780
689	907880
690	867440
691	830900
692	799400
693	765370
694	733060
695	701510
696	668320
697	641650
698	614610
699	582150
700	562630
701	532240
702	512830
703	492880
704	474220
705	450690
706	431070
707	413240
708	392730
709	377240
710	361880
711	349570
712	332420
713	318000
714	308240
715	294000
716	280080
717	269320
718	255460
719	246200
720	235690
721	228230
722	218310
723	207950
724	201570
725	191420
726	185690
727	178510
728	170960
729	163430
730	157650
731	149800
732	146920
733	140480
734	134190
735	128770
736	123360
737	118200
738	115950
739	108540
740	107410
741	103780
742	97710
743	94730
744	92710
745	88290
746	84650
747	81630
748	79760
749	75880
750	72730
751	71280
752	68680
753	67260
754	64220
755	63270
756	60010
757	59060
758	56110
759	53870
760	51520
761	49270
762	49500
763	46390
764	45580
765	44200
766	44380
767	42690
768	39250
769	39290
770	38420
771	37170
772	36250
773	35420
774	33010
775	32340
776	32160
777	31880
778	30740
779	29950
780	29330
781	29100
782	27930
783	27730
784	25870
785	26240
786	26470
787	25520
788	25330
789	25660
790	24640
791	23640
792	23160
793	23000
794	23480
795	22540
796	22330
797	21730
798	21310
799	21480
800	21480
