# Supplementary material for: Heteroatom-doped carbon dots from medicinal plants as novel biomaterials for as-use biomedical applications in comparison with synthetic drug, zaltoprofen
Source: Sci Rep. 2024 Jun 7;14:13160. doi: 10.1038/s41598-024-63700-w (PMC11161473; doi:10.1038/s41598-024-63700-w)
Supplement: Supplementary file 1 — Supplementary Information 1. [file 41598_2024_63700_MOESM1_ESM.zip › Raw data of scientific reports/Fig. 5d. Z-FN-CDs PL spectra/RVR-Z-Exc-420nm_Emi-440nm-800nm_slit-10_0.1s.csv]

440	63880
441	66810
442	68030
443	72540
444	75470
445	79060
446	82640
447	88770
448	93650
449	98420
450	106080
451	112990
452	119620
453	130400
454	139750
455	152260
456	164660
457	180280
458	199710
459	218020
460	243150
461	266970
462	305510
463	335800
464	381990
465	432710
466	490450
467	556220
468	629980
469	717810
470	811110
471	924190
472	1027320
473	1154030
474	1293510
475	1433570
476	1576030
477	1737370
478	1901620
479	2062230
480	2232970
481	2408480
482	2582260
483	2761270
484	2940950
485	3122230
486	3284100
487	3482020
488	3656700
489	3846980
490	4017380
491	4214750
492	4402670
493	4594910
494	4809990
495	5001240
496	5225740
497	5460350
498	5654430
499	5894570
500	6120040
501	6368890
502	6612660
503	6857790
504	7108980
505	7364590
506	7642800
507	7911150
508	8178850
509	8430870
510	8727280
511	8941740
512	9226890
513	9467960
514	9751210
515	9976140
516	10226670
517	10449460
518	10697350
519	10933670
520	11150440
521	11344750
522	11564310
523	11778550
524	11970240
525	12184670
526	12364680
527	12533610
528	12712030
529	12873660
530	13031050
531	13174810
532	13339850
533	13440260
534	13587890
535	13708570
536	13800080
537	13925270
538	14000540
539	14113230
540	14186310
541	14249020
542	14310990
543	14368110
544	14411810
545	14484940
546	14520710
547	14545000
548	14560190
549	14602980
550	14609890
551	14633490
552	14611230
553	14624950
554	14612380
555	14595530
556	14574170
557	14541090
558	14522500
559	14482310
560	14451820
561	14404070
562	14363730
563	14324750
564	14248220
565	14214850
566	14162980
567	14079730
568	14021330
569	13938200
570	13873470
571	13812590
572	13722680
573	13647240
574	13567020
575	13491320
576	13387660
577	13290610
578	13202400
579	13105740
580	13003200
581	12918990
582	12785510
583	12697870
584	12579190
585	12471030
586	12362860
587	12233470
588	12118920
589	11982160
590	11851900
591	11724270
592	11578220
593	11483260
594	11319790
595	11193370
596	11032580
597	10901910
598	10766250
599	10595800
600	10441210
601	10287820
602	10141130
603	9966500
604	9810150
605	9647590
606	9490310
607	9317950
608	9153710
609	9007410
610	8827810
611	8675450
612	8490940
613	8332650
614	8192820
615	8018860
616	7852640
617	7688890
618	7512920
619	7349120
620	7182560
621	7036840
622	6867050
623	6694700
624	6544650
625	6390500
626	6227550
627	6055950
628	5913560
629	5775940
630	5610030
631	5461380
632	5321600
633	5168220
634	5026780
635	4877030
636	4746260
637	4599860
638	4468540
639	4334370
640	4194790
641	4069120
642	3924740
643	3812890
644	3676930
645	3559720
646	3450030
647	3339460
648	3230730
649	3130150
650	3020760
651	2941940
652	2861900
653	2805530
654	2731730
655	2702790
656	2663000
657	2626160
658	2602990
659	2571940
660	2543560
661	2513770
662	2486320
663	2453610
664	2418530
665	2381290
666	2329520
667	2285150
668	2230800
669	2174580
670	2125960
671	2074930
672	2012920
673	1946560
674	1890790
675	1818410
676	1761950
677	1695480
678	1636430
679	1576960
680	1510910
681	1457790
682	1400380
683	1351840
684	1293650
685	1237470
686	1182550
687	1132000
688	1084500
689	1046780
690	995050
691	956260
692	918710
693	870600
694	833710
695	800010
696	776400
697	735180
698	710330
699	673570
700	644040
701	618330
702	592840
703	569270
704	539420
705	515440
706	497280
707	473360
708	450570
709	436910
710	419270
711	404080
712	381840
713	364940
714	351680
715	335690
716	322280
717	308170
718	293650
719	283550
720	273780
721	262200
722	247620
723	238800
724	228990
725	221250
726	210860
727	204720
728	195390
729	186610
730	180340
731	172350
732	165990
733	161570
734	152340
735	147450
736	142780
737	134900
738	131800
739	128860
740	120660
741	117750
742	114040
743	106560
744	104090
745	100120
746	96610
747	94250
748	90610
749	88640
750	82940
751	81100
752	78080
753	75350
754	75010
755	71520
756	68170
757	65330
758	63490
759	63900
760	60190
761	57820
762	55940
763	54720
764	52990
765	51460
766	49170
767	48890
768	45870
769	43510
770	44490
771	42040
772	42200
773	40010
774	40030
775	39010
776	37630
777	36320
778	36300
779	33840
780	33830
781	33740
782	32550
783	32360
784	30500
785	30050
786	30320
787	28750
788	28750
789	28040
790	28100
791	26630
792	26880
793	25390
794	24710
795	24820
796	24300
797	25020
798	23420
799	22670
800	23450
