# Supplementary material for: Heteroatom-doped carbon dots from medicinal plants as novel biomaterials for as-use biomedical applications in comparison with synthetic drug, zaltoprofen
Source: Sci Rep. 2024 Jun 7;14:13160. doi: 10.1038/s41598-024-63700-w (PMC11161473; doi:10.1038/s41598-024-63700-w)
Supplement: Supplementary file 1 — Supplementary Information 1. [file 41598_2024_63700_MOESM1_ESM.zip › Raw data of scientific reports/Fig. 5d. Z-FN-CDs PL spectra/RVR-Z-Exc-440nm_Emi-460nm-850nm_slit-10_0.1s.csv]

460	339440
461	390240
462	458530
463	526220
464	623190
465	737410
466	858670
467	1002640
468	1157370
469	1347000
470	1552360
471	1762480
472	2012450
473	2246450
474	2526160
475	2816820
476	3120710
477	3413370
478	3702480
479	4023860
480	4321650
481	4641170
482	4927240
483	5259820
484	5522560
485	5830320
486	6104750
487	6384900
488	6649150
489	6925250
490	7192320
491	7452010
492	7714760
493	7995880
494	8285910
495	8519280
496	8809110
497	9081700
498	9355050
499	9618970
500	9907440
501	10178350
502	10480350
503	10744750
504	11036390
505	11323320
506	11593920
507	11876470
508	12147440
509	12407170
510	12675860
511	12933080
512	13187640
513	13436510
514	13694310
515	13868250
516	14110420
517	14311260
518	14523200
519	14712790
520	14899480
521	15087680
522	15235290
523	15400500
524	15563050
525	15727730
526	15859690
527	15988700
528	16102340
529	16240410
530	16344510
531	16465580
532	16557210
533	16628480
534	16744540
535	16803490
536	16874840
537	16940770
538	17002990
539	17072260
540	17113540
541	17161340
542	17202380
543	17219360
544	17248930
545	17264100
546	17245050
547	17268950
548	17271630
549	17260900
550	17268230
551	17230080
552	17222180
553	17212680
554	17169280
555	17132350
556	17102120
557	17051990
558	17022200
559	16965810
560	16922330
561	16852380
562	16790330
563	16726780
564	16695890
565	16586290
566	16518540
567	16447150
568	16362150
569	16296320
570	16186710
571	16081470
572	16032430
573	15920100
574	15836210
575	15734150
576	15617590
577	15505510
578	15407350
579	15293390
580	15166790
581	15051470
582	14935790
583	14825700
584	14703200
585	14585170
586	14446540
587	14309300
588	14168520
589	14043940
590	13899670
591	13757230
592	13637460
593	13475150
594	13334540
595	13178710
596	13015370
597	12869860
598	12717880
599	12547100
600	12379870
601	12226540
602	12044950
603	11844210
604	11673620
605	11511450
606	11327180
607	11137590
608	10966090
609	10776590
610	10587030
611	10408740
612	10226470
613	10035040
614	9842520
615	9664020
616	9481460
617	9294900
618	9072030
619	8896540
620	8736110
621	8527620
622	8335880
623	8155850
624	7974920
625	7786360
626	7606110
627	7406500
628	7229220
629	7061220
630	6871960
631	6696290
632	6528160
633	6367430
634	6158630
635	6007310
636	5836530
637	5673320
638	5521970
639	5339610
640	5183870
641	5028340
642	4871100
643	4725810
644	4576130
645	4411640
646	4276180
647	4137260
648	4016760
649	3889980
650	3767840
651	3672200
652	3574360
653	3503330
654	3429730
655	3394850
656	3338260
657	3300890
658	3273760
659	3234860
660	3182850
661	3153800
662	3120060
663	3072280
664	3021640
665	2971380
666	2906980
667	2839760
668	2793270
669	2734350
670	2656810
671	2591930
672	2506750
673	2440850
674	2353330
675	2287840
676	2197100
677	2127300
678	2052760
679	1984490
680	1909990
681	1829160
682	1757820
683	1682740
684	1618140
685	1549480
686	1482880
687	1428890
688	1368090
689	1308080
690	1256900
691	1205680
692	1155200
693	1102760
694	1062760
695	1013900
696	970400
697	924940
698	881080
699	847660
700	813620
701	772720
702	743030
703	711610
704	682390
705	652580
706	624570
707	602860
708	575290
709	550250
710	523760
711	503410
712	483800
713	461550
714	442180
715	424730
716	409240
717	393320
718	371390
719	358080
720	346370
721	330320
722	318850
723	304650
724	292590
725	284320
726	270690
727	260880
728	248310
729	239710
730	229560
731	220430
732	215610
733	205070
734	198430
735	189490
736	183000
737	176980
738	170400
739	160860
740	157580
741	153250
742	142870
743	138580
744	136530
745	131080
746	125690
747	121050
748	116060
749	113970
750	110670
751	105710
752	101200
753	99070
754	93610
755	91640
756	88310
757	84980
758	82490
759	80450
760	79470
761	74500
762	73550
763	71660
764	69810
765	67110
766	66060
767	63060
768	61300
769	61830
770	59140
771	56990
772	55790
773	54360
774	53600
775	51780
776	50230
777	49180
778	48430
779	46980
780	45650
781	44860
782	43650
783	43430
784	42350
785	40620
786	39570
787	39000
788	38450
789	36760
790	37130
791	36420
792	37160
793	36570
794	34220
795	34490
796	34850
797	34030
798	32340
799	31720
800	31350
801	30830
802	30890
803	29740
804	29990
805	28980
806	29370
807	28400
808	28230
809	27880
810	27600
811	26910
812	26600
813	25850
814	26050
815	25630
816	25420
817	23890
818	24100
819	25140
820	23650
821	24180
822	23240
823	23550
824	22890
825	22310
826	22060
827	21750
828	21570
829	21450
830	21570
831	21660
832	20270
833	20040
834	19170
835	19740
836	19370
837	18680
838	19600
839	18730
840	19070
841	18610
842	18780
843	18060
844	18510
845	17160
846	17560
847	17920
848	18210
849	16700
850	17660
