# Supplementary material for: Heteroatom-doped carbon dots from medicinal plants as novel biomaterials for as-use biomedical applications in comparison with synthetic drug, zaltoprofen
Source: Sci Rep. 2024 Jun 7;14:13160. doi: 10.1038/s41598-024-63700-w (PMC11161473; doi:10.1038/s41598-024-63700-w)
Supplement: Supplementary file 1 — Supplementary Information 1. [file 41598_2024_63700_MOESM1_ESM.zip › Raw data of scientific reports/Fig. 5d. Z-FN-CDs PL spectra/RVR-Z-Exc-460nm_Emi-480nm-850nm_slit-10_0.1s.csv]

480	7678420
481	8130130
482	8592670
483	8998690
484	9411020
485	9811770
486	10148540
487	10525990
488	10860850
489	11197490
490	11520460
491	11827350
492	12128660
493	12432950
494	12747420
495	13030340
496	13333580
497	13637720
498	13898800
499	14188920
500	14483030
501	14748990
502	15021770
503	15299280
504	15573020
505	15842090
506	16117370
507	16369800
508	16628290
509	16851000
510	17105890
511	17299310
512	17523090
513	17728440
514	17936480
515	18101670
516	18287160
517	18438580
518	18595700
519	18752710
520	18884510
521	19025710
522	19110380
523	19240060
524	19329430
525	19430580
526	19505220
527	19605090
528	19659260
529	19727890
530	19796230
531	19849480
532	19890980
533	19927630
534	19975610
535	20011870
536	20035220
537	20084370
538	20089920
539	20102760
540	20127910
541	20133430
542	20132100
543	20139160
544	20151540
545	20123560
546	20155540
547	20142600
548	20114520
549	20108310
550	20102860
551	20074370
552	20057090
553	20027500
554	20006220
555	19985980
556	19958070
557	19912930
558	19876720
559	19825940
560	19774660
561	19750260
562	19696890
563	19615620
564	19568850
565	19526170
566	19448260
567	19373280
568	19334670
569	19250740
570	19175980
571	19107410
572	19018530
573	18941280
574	18851710
575	18763780
576	18684030
577	18585070
578	18467500
579	18364120
580	18258050
581	18161950
582	18016210
583	17943770
584	17809290
585	17672810
586	17552100
587	17440680
588	17289850
589	17167780
590	17008530
591	16869720
592	16723430
593	16589060
594	16425410
595	16273310
596	16108950
597	15939870
598	15760110
599	15581030
600	15430310
601	15256140
602	15065930
603	14854020
604	14709200
605	14489830
606	14331940
607	14116240
608	13921080
609	13754180
610	13520280
611	13319230
612	13120250
613	12924590
614	12686600
615	12490590
616	12267170
617	12071370
618	11842490
619	11631950
620	11416960
621	11185730
622	10989800
623	10755120
624	10528360
625	10314820
626	10098660
627	9873300
628	9653230
629	9436420
630	9225660
631	8994640
632	8781800
633	8577240
634	8358130
635	8154850
636	7931080
637	7722010
638	7514300
639	7310480
640	7097820
641	6872780
642	6684570
643	6476290
644	6290640
645	6078840
646	5908260
647	5733910
648	5560560
649	5408250
650	5277340
651	5140560
652	5002600
653	4916690
654	4824150
655	4743900
656	4690820
657	4641010
658	4590240
659	4534060
660	4498290
661	4431520
662	4373610
663	4312940
664	4252640
665	4169890
666	4109640
667	4017930
668	3922640
669	3837050
670	3749330
671	3634920
672	3523180
673	3421380
674	3328250
675	3218530
676	3112900
677	3002600
678	2886960
679	2799570
680	2675140
681	2593690
682	2488670
683	2385240
684	2293120
685	2190300
686	2102690
687	2023570
688	1949750
689	1864460
690	1782240
691	1717210
692	1645410
693	1565890
694	1513790
695	1441680
696	1383490
697	1321030
698	1269060
699	1213480
700	1162130
701	1109390
702	1071780
703	1018760
704	975740
705	935910
706	902100
707	862440
708	824150
709	783590
710	757130
711	723480
712	698680
713	669490
714	640470
715	608580
716	585430
717	569130
718	541380
719	518280
720	497900
721	479400
722	463870
723	439110
724	424600
725	408530
726	391510
727	377910
728	360200
729	347590
730	338020
731	321220
732	311670
733	298110
734	286150
735	276070
736	269750
737	257830
738	244560
739	239980
740	230250
741	220340
742	213490
743	203800
744	201450
745	189870
746	185980
747	177810
748	173630
749	168030
750	161450
751	155630
752	150690
753	147630
754	140240
755	137070
756	133170
757	126410
758	125870
759	120810
760	118690
761	113650
762	111160
763	106730
764	104960
765	98770
766	96630
767	94080
768	92340
769	91450
770	88630
771	85990
772	84700
773	82370
774	81140
775	75860
776	77750
777	74400
778	73050
779	71170
780	69830
781	68170
782	66460
783	66430
784	64180
785	62560
786	61090
787	61000
788	60460
789	57800
790	59430
791	56780
792	56430
793	54020
794	53620
795	51910
796	52350
797	50460
798	50400
799	50380
800	48860
