# Supplementary material for: Heteroatom-doped carbon dots from medicinal plants as novel biomaterials for as-use biomedical applications in comparison with synthetic drug, zaltoprofen
Source: Sci Rep. 2024 Jun 7;14:13160. doi: 10.1038/s41598-024-63700-w (PMC11161473; doi:10.1038/s41598-024-63700-w)
Supplement: Supplementary file 1 — Supplementary Information 1. [file 41598_2024_63700_MOESM1_ESM.zip › Raw data of scientific reports/Fig. 5d. Z-FN-CDs PL spectra/RVR-Z-Exc-480nm_Emi-500nm-800nm_slit-10_0.1s.csv]

500	9354620
501	9720820
502	10092620
503	10496050
504	10869240
505	11289160
506	11715940
507	12121980
508	12520430
509	12906740
510	13291730
511	13666930
512	14042270
513	14419870
514	14762830
515	15125970
516	15439250
517	15762830
518	16078360
519	16373440
520	16665330
521	16922800
522	17182550
523	17427080
524	17658530
525	17887680
526	18089070
527	18266370
528	18454740
529	18605010
530	18764170
531	18866980
532	19011620
533	19111500
534	19233260
535	19329220
536	19394420
537	19470650
538	19546200
539	19608080
540	19657110
541	19712510
542	19736750
543	19766900
544	19788360
545	19808150
546	19827910
547	19858230
548	19852820
549	19850850
550	19852640
551	19850320
552	19848240
553	19820600
554	19822300
555	19784440
556	19802040
557	19737260
558	19739350
559	19700530
560	19664180
561	19626750
562	19562620
563	19541550
564	19492680
565	19439890
566	19395730
567	19352250
568	19296890
569	19231380
570	19165670
571	19094350
572	19026100
573	18944340
574	18856810
575	18772190
576	18697260
577	18603120
578	18531790
579	18430210
580	18320230
581	18224160
582	18125260
583	18002820
584	17923770
585	17810210
586	17659630
587	17547560
588	17403950
589	17268570
590	17135970
591	17023180
592	16868180
593	16728230
594	16572930
595	16427860
596	16256550
597	16095370
598	15919500
599	15760820
600	15592400
601	15400840
602	15245510
603	15040700
604	14859310
605	14666960
606	14471140
607	14282510
608	14093990
609	13903250
610	13690920
611	13486550
612	13284190
613	13056010
614	12865490
615	12654490
616	12439970
617	12232420
618	12029030
619	11801100
620	11580850
621	11359020
622	11160990
623	10922260
624	10712400
625	10491980
626	10280420
627	10053740
628	9815900
629	9622660
630	9397690
631	9166640
632	8949350
633	8756380
634	8504990
635	8310840
636	8102140
637	7893520
638	7675930
639	7473620
640	7242310
641	7040050
642	6843920
643	6627000
644	6440330
645	6234960
646	6059360
647	5864660
648	5721410
649	5561930
650	5420910
651	5279340
652	5183110
653	5078190
654	4976800
655	4923490
656	4858890
657	4800910
658	4757620
659	4696310
660	4648270
661	4587860
662	4518960
663	4455250
664	4387290
665	4299420
666	4234010
667	4145440
668	4053120
669	3956800
670	3857950
671	3752480
672	3641280
673	3542340
674	3418760
675	3301610
676	3205890
677	3084360
678	2972710
679	2871480
680	2760100
681	2664300
682	2562290
683	2467460
684	2361990
685	2269940
686	2174400
687	2087070
688	2000440
689	1922960
690	1846340
691	1762510
692	1692930
693	1616690
694	1554890
695	1489900
696	1430330
697	1372150
698	1321380
699	1258300
700	1200920
701	1153580
702	1107850
703	1058580
704	1010960
705	976440
706	933940
707	896390
708	854710
709	817360
710	785060
711	751790
712	718190
713	695840
714	665320
715	634490
716	609610
717	586730
718	561890
719	540170
720	513830
721	493120
722	476930
723	460220
724	438750
725	422950
726	408890
727	390540
728	377360
729	357240
730	345390
731	331230
732	322720
733	306600
734	295710
735	287280
736	276350
737	264480
738	255010
739	246490
740	237600
741	228000
742	219850
743	212460
744	207310
745	199070
746	189860
747	184130
748	176420
749	170880
750	166090
751	160730
752	153990
753	147250
754	144460
755	140610
756	135310
757	131890
758	128790
759	122410
760	118570
761	114810
762	111790
763	108220
764	105420
765	102580
766	97580
767	93810
768	95330
769	92720
770	89870
771	86590
772	84010
773	81910
774	80200
775	77760
776	76510
777	74370
778	72870
779	71330
780	69480
781	68560
782	67230
783	65950
784	63040
785	63240
786	61240
787	59860
788	60620
789	56930
790	57890
791	54700
792	53390
793	53490
794	53980
795	51350
796	51620
797	49580
798	49930
799	48260
800	49270
