# Supplementary material for: Heteroatom-doped carbon dots from medicinal plants as novel biomaterials for as-use biomedical applications in comparison with synthetic drug, zaltoprofen
Source: Sci Rep. 2024 Jun 7;14:13160. doi: 10.1038/s41598-024-63700-w (PMC11161473; doi:10.1038/s41598-024-63700-w)
Supplement: Supplementary file 1 — Supplementary Information 1. [file 41598_2024_63700_MOESM1_ESM.zip › Raw data of scientific reports/Fig. 5d. Z-FN-CDs PL spectra/RVR-Z-Exc-500nm_Emi-520nm-800nm_slit-10_0.1s.csv]

520	11449490
521	11857110
522	12251530
523	12659000
524	13040000
525	13414870
526	13764240
527	14071520
528	14371090
529	14657670
530	14940610
531	15179410
532	15424520
533	15653890
534	15885440
535	16053550
536	16215920
537	16389670
538	16552600
539	16689870
540	16811650
541	16897080
542	17013260
543	17098240
544	17175840
545	17254350
546	17306130
547	17355840
548	17376630
549	17436850
550	17461400
551	17480530
552	17508980
553	17494480
554	17497000
555	17479270
556	17487940
557	17455790
558	17445030
559	17386500
560	17368590
561	17338800
562	17293190
563	17266510
564	17225390
565	17155450
566	17112330
567	17036990
568	17000020
569	16926620
570	16854430
571	16776680
572	16700810
573	16621680
574	16546660
575	16466990
576	16359150
577	16274830
578	16202530
579	16096970
580	15991090
581	15874570
582	15781960
583	15678950
584	15569340
585	15462230
586	15340840
587	15211850
588	15084990
589	14974460
590	14821600
591	14675610
592	14553630
593	14417840
594	14280250
595	14104450
596	13975330
597	13805080
598	13662300
599	13474580
600	13327070
601	13170830
602	12985150
603	12785950
604	12617960
605	12444380
606	12278100
607	12081970
608	11903340
609	11710900
610	11503490
611	11320310
612	11138880
613	10959080
614	10738800
615	10564090
616	10368350
617	10156340
618	9972990
619	9758850
620	9562750
621	9360610
622	9166710
623	8966980
624	8785660
625	8595070
626	8410750
627	8200970
628	8011230
629	7819990
630	7634490
631	7442380
632	7262540
633	7088940
634	6879330
635	6720880
636	6517080
637	6348000
638	6188690
639	5982520
640	5816470
641	5624980
642	5461520
643	5290640
644	5148900
645	4966740
646	4839300
647	4690640
648	4566140
649	4422810
650	4322230
651	4223910
652	4125470
653	4047530
654	3985400
655	3925020
656	3886510
657	3853200
658	3806130
659	3753190
660	3715730
661	3657400
662	3609000
663	3567850
664	3504550
665	3443420
666	3370850
667	3312350
668	3236410
669	3158100
670	3062890
671	2972250
672	2900350
673	2803010
674	2715320
675	2618970
676	2531680
677	2453510
678	2364620
679	2268330
680	2180370
681	2099630
682	2025470
683	1941190
684	1872030
685	1788000
686	1719060
687	1642380
688	1586400
689	1522320
690	1453810
691	1394740
692	1342410
693	1281310
694	1227630
695	1171940
696	1131780
697	1085630
698	1033930
699	988880
700	957960
701	908820
702	869590
703	838190
704	798320
705	763980
706	736440
707	706450
708	676790
709	647980
710	619600
711	594710
712	571080
713	548490
714	522940
715	503460
716	484280
717	459820
718	443820
719	428190
720	408540
721	393000
722	375910
723	362410
724	350040
725	331540
726	324020
727	309320
728	296740
729	287150
730	278470
731	264260
732	256450
733	242070
734	235460
735	225410
736	218410
737	208380
738	202810
739	195720
740	185150
741	181990
742	170750
743	167440
744	160160
745	158060
746	149200
747	145620
748	140820
749	133900
750	128930
751	127660
752	120820
753	119350
754	114090
755	110380
756	105580
757	102330
758	99150
759	96980
760	92310
761	90720
762	88590
763	86130
764	82970
765	80290
766	77400
767	76850
768	73500
769	71500
770	72470
771	69090
772	66040
773	62630
774	62690
775	61680
776	58820
777	57760
778	56000
779	54100
780	55310
781	52560
782	51100
783	50690
784	47920
785	47130
786	46920
787	46830
788	45580
789	43750
790	42740
791	44020
792	40650
793	40610
794	40910
795	38900
796	38050
797	38190
798	36500
799	37030
800	36340
