# Supplementary material for: Heteroatom-doped carbon dots from medicinal plants as novel biomaterials for as-use biomedical applications in comparison with synthetic drug, zaltoprofen
Source: Sci Rep. 2024 Jun 7;14:13160. doi: 10.1038/s41598-024-63700-w (PMC11161473; doi:10.1038/s41598-024-63700-w)
Supplement: Supplementary file 1 — Supplementary Information 1. [file 41598_2024_63700_MOESM1_ESM.zip › Raw data of scientific reports/Fig. 5d. Z-FN-CDs PL spectra/RVR-Z-Exc-520nm_Emi-540nm-800nm_slit-10_0.1s.csv]

540	9036380
541	9136470
542	9300960
543	9422870
544	9519670
545	9648200
546	9746870
547	9839770
548	9943660
549	9989970
550	10062200
551	10136930
552	10180850
553	10241440
554	10275740
555	10328410
556	10342520
557	10371280
558	10396870
559	10425040
560	10436940
561	10426890
562	10431050
563	10441420
564	10448560
565	10441330
566	10423740
567	10436670
568	10405190
569	10384270
570	10377550
571	10356460
572	10343560
573	10301490
574	10245790
575	10229630
576	10172770
577	10132880
578	10096470
579	10044440
580	9983370
581	9940210
582	9892180
583	9815100
584	9733230
585	9697540
586	9599530
587	9541600
588	9444350
589	9362010
590	9257450
591	9192850
592	9077990
593	8985690
594	8894060
595	8765300
596	8647420
597	8560020
598	8418360
599	8314740
600	8185840
601	8049370
602	7922170
603	7790230
604	7652050
605	7539010
606	7398150
607	7257540
608	7139950
609	6999520
610	6849410
611	6714200
612	6620080
613	6457770
614	6300950
615	6203240
616	6073900
617	5925750
618	5799110
619	5681610
620	5537940
621	5401670
622	5280700
623	5173280
624	5058270
625	4922780
626	4813590
627	4691570
628	4570300
629	4454690
630	4341480
631	4226480
632	4115090
633	4003270
634	3886210
635	3790470
636	3696300
637	3573930
638	3486140
639	3379090
640	3261220
641	3160770
642	3061880
643	2981210
644	2882210
645	2798000
646	2704600
647	2625780
648	2565350
649	2489530
650	2424330
651	2382880
652	2330800
653	2276960
654	2258000
655	2232780
656	2205340
657	2181660
658	2161690
659	2131390
660	2112590
661	2087850
662	2052730
663	2021850
664	1992860
665	1956080
666	1907110
667	1878900
668	1832940
669	1794480
670	1739850
671	1693980
672	1637210
673	1591020
674	1531390
675	1490510
676	1436010
677	1385390
678	1337810
679	1291750
680	1241660
681	1197510
682	1152290
683	1097580
684	1060900
685	1017050
686	979150
687	936450
688	891970
689	856930
690	835220
691	794730
692	760780
693	726730
694	703360
695	672140
696	644490
697	619770
698	589580
699	565880
700	546460
701	518840
702	502910
703	479310
704	463930
705	440140
706	427180
707	405750
708	389120
709	370090
710	355710
711	345830
712	330820
713	315540
714	303860
715	292420
716	278510
717	270310
718	259160
719	246300
720	239640
721	229420
722	221100
723	211580
724	203900
725	195250
726	189000
727	179990
728	175150
729	166880
730	162690
731	156150
732	148380
733	141630
734	135820
735	131050
736	129690
737	124870
738	118200
739	112920
740	109660
741	107050
742	103510
743	97250
744	95050
745	91280
746	88890
747	83350
748	81770
749	80810
750	75230
751	74740
752	72990
753	69270
754	67200
755	64990
756	63070
757	62260
758	59110
759	56440
760	54200
761	53890
762	52500
763	51300
764	48480
765	46840
766	46050
767	44070
768	42650
769	42920
770	40890
771	38940
772	38860
773	38430
774	35930
775	36640
776	34860
777	34490
778	33300
779	31800
780	30640
781	31220
782	30470
783	29500
784	29310
785	28300
786	27710
787	25930
788	25370
789	26550
790	25790
791	24540
792	24290
793	23860
794	23340
795	22280
796	22450
797	22520
798	21370
799	21140
800	21010
