# Supplementary material for: Heteroatom-doped carbon dots from medicinal plants as novel biomaterials for as-use biomedical applications in comparison with synthetic drug, zaltoprofen
Source: Sci Rep. 2024 Jun 7;14:13160. doi: 10.1038/s41598-024-63700-w (PMC11161473; doi:10.1038/s41598-024-63700-w)
Supplement: Supplementary file 1 — Supplementary Information 1. [file 41598_2024_63700_MOESM1_ESM.zip › Raw data of scientific reports/Fig. 5d. Z-FN-CDs PL spectra/RVR-Z-Exc-540nm_Emi-560nm-800nm_slit-10_0.1s.csv]

560	3177370
561	3230870
562	3298170
563	3359060
564	3412470
565	3480140
566	3542600
567	3604470
568	3661460
569	3718650
570	3777630
571	3830770
572	3894510
573	3942130
574	3989910
575	4037260
576	4078120
577	4120060
578	4145660
579	4192910
580	4225810
581	4231130
582	4259590
583	4270100
584	4295300
585	4289900
586	4297940
587	4300250
588	4295870
589	4283890
590	4262920
591	4231870
592	4209330
593	4187050
594	4146910
595	4098780
596	4062320
597	4010600
598	3958610
599	3904180
600	3857010
601	3793630
602	3734430
603	3670960
604	3609880
605	3540950
606	3469370
607	3393690
608	3338370
609	3270320
610	3200610
611	3126170
612	3057780
613	3007780
614	2919960
615	2861160
616	2785140
617	2732590
618	2672510
619	2599270
620	2558500
621	2495860
622	2439060
623	2377230
624	2333960
625	2267380
626	2215460
627	2154830
628	2109710
629	2061250
630	2011550
631	1954630
632	1920980
633	1867650
634	1818280
635	1771580
636	1718520
637	1676200
638	1634120
639	1584530
640	1533130
641	1498740
642	1448020
643	1413070
644	1372460
645	1318760
646	1298980
647	1256550
648	1226330
649	1197030
650	1173580
651	1143660
652	1125880
653	1113390
654	1101860
655	1085430
656	1075450
657	1071920
658	1059450
659	1045100
660	1040970
661	1030100
662	1013330
663	998270
664	990880
665	959930
666	944760
667	923810
668	902900
669	885640
670	863530
671	837670
672	819220
673	791870
674	764400
675	740020
676	713520
677	685730
678	667710
679	639720
680	622200
681	594560
682	572160
683	549780
684	534120
685	508710
686	487290
687	471600
688	453940
689	432170
690	413460
691	401550
692	385460
693	366780
694	353370
695	346070
696	330930
697	315030
698	306660
699	292200
700	278850
701	263950
702	255650
703	248970
704	238900
705	229720
706	221380
707	210550
708	201670
709	194780
710	185880
711	181920
712	172820
713	165570
714	163920
715	154840
716	147780
717	141940
718	137850
719	131820
720	127730
721	122870
722	119630
723	114180
724	108260
725	107230
726	102330
727	98810
728	95840
729	90570
730	87510
731	84820
732	81900
733	79950
734	76110
735	73680
736	71780
737	68410
738	66650
739	64040
740	60540
741	57660
742	57120
743	55400
744	52980
745	50880
746	48600
747	47680
748	47170
749	43940
750	42330
751	42600
752	39350
753	38490
754	38630
755	36020
756	35750
757	33980
758	33820
759	31300
760	30790
761	30260
762	28640
763	28040
764	27340
765	27430
766	26360
767	25340
768	25190
769	24070
770	22700
771	22630
772	21390
773	20890
774	19970
775	20490
776	19930
777	19460
778	19060
779	19190
780	18300
781	17480
782	16490
783	17240
784	16160
785	16020
786	15060
787	15790
788	15120
789	13790
790	14080
791	14170
792	13980
793	13130
794	12890
795	12550
796	12950
797	12490
798	12140
799	12150
800	12070
