# Supplementary material for: Heteroatom-doped carbon dots from medicinal plants as novel biomaterials for as-use biomedical applications in comparison with synthetic drug, zaltoprofen
Source: Sci Rep. 2024 Jun 7;14:13160. doi: 10.1038/s41598-024-63700-w (PMC11161473; doi:10.1038/s41598-024-63700-w)
Supplement: Supplementary file 1 — Supplementary Information 1. [file 41598_2024_63700_MOESM1_ESM.zip › Raw data of scientific reports/Fig. 5d. Z-FN-CDs PL spectra/RVR-Z-Exc-560nm_Emi-580nm-800nm_slit-10_0.1s.csv]

580	2675760
581	2723610
582	2777490
583	2817640
584	2871410
585	2899440
586	2925290
587	2938140
588	2964550
589	2978320
590	2970360
591	2963500
592	2966170
593	2950730
594	2926190
595	2898640
596	2863200
597	2839710
598	2789220
599	2740350
600	2693920
601	2634120
602	2580110
603	2524600
604	2471010
605	2416200
606	2349150
607	2299730
608	2245020
609	2180410
610	2118520
611	2068850
612	2020880
613	1952430
614	1908330
615	1859700
616	1810440
617	1773000
618	1726970
619	1673020
620	1641060
621	1596580
622	1559280
623	1519980
624	1491800
625	1455900
626	1412770
627	1379350
628	1348930
629	1316530
630	1282160
631	1255380
632	1221350
633	1200030
634	1169930
635	1146360
636	1114340
637	1093630
638	1061810
639	1029530
640	1003320
641	967950
642	947860
643	925490
644	899670
645	872830
646	849280
647	827250
648	812630
649	785730
650	774490
651	756480
652	740870
653	729010
654	722490
655	716570
656	712300
657	701610
658	696480
659	690990
660	684220
661	676010
662	666870
663	653730
664	642290
665	632360
666	617600
667	605680
668	592480
669	573280
670	558980
671	541370
672	529770
673	511150
674	494100
675	478100
676	458470
677	444700
678	429440
679	413470
680	395680
681	382700
682	365780
683	350350
684	341360
685	323370
686	314510
687	301960
688	289950
689	278450
690	268380
691	257070
692	246580
693	237890
694	230540
695	219930
696	210360
697	202550
698	196330
699	188740
700	180360
701	174940
702	171280
703	161180
704	153310
705	149360
706	144580
707	137870
708	133300
709	128400
710	122130
711	120350
712	115340
713	111820
714	107020
715	101560
716	98790
717	96220
718	90600
719	88630
720	85450
721	79970
722	78180
723	74510
724	73150
725	70190
726	68130
727	64770
728	64690
729	61360
730	58800
731	57070
732	55030
733	51920
734	50720
735	48630
736	47730
737	45530
738	44750
739	42540
740	40390
741	40550
742	38670
743	36190
744	36480
745	35190
746	32950
747	31680
748	31040
749	30070
750	28610
751	29410
752	27260
753	26370
754	25910
755	23440
756	24460
757	23230
758	22790
759	22250
760	21800
761	20100
762	20100
763	19290
764	19300
765	18500
766	17500
767	16660
768	16640
769	16570
770	15830
771	15800
772	14820
773	14620
774	14510
775	14460
776	13970
777	13470
778	13500
779	12780
780	12220
781	12290
782	11660
783	11100
784	11200
785	11950
786	10740
787	10910
788	10140
789	10390
790	10410
791	9160
792	9320
793	9660
794	9670
795	9360
796	8770
797	8750
798	8880
799	9060
800	8610
