# Supplementary material for: Heteroatom-doped carbon dots from medicinal plants as novel biomaterials for as-use biomedical applications in comparison with synthetic drug, zaltoprofen
Source: Sci Rep. 2024 Jun 7;14:13160. doi: 10.1038/s41598-024-63700-w (PMC11161473; doi:10.1038/s41598-024-63700-w)
Supplement: Supplementary file 1 — Supplementary Information 1. [file 41598_2024_63700_MOESM1_ESM.zip › Raw data of scientific reports/Fig. 5d. Z-FN-CDs PL spectra/RVR-Z-Exc-580nm_Emi-600nm-800nm_slit-10_0.1s.csv]

600	1392180
601	1373660
602	1351910
603	1328510
604	1295170
605	1271360
606	1252940
607	1215490
608	1197100
609	1164460
610	1124420
611	1103340
612	1074780
613	1046930
614	1019900
615	989630
616	963860
617	940650
618	907630
619	885020
620	863540
621	840260
622	815240
623	794320
624	778070
625	759900
626	738470
627	719360
628	701040
629	681430
630	671410
631	656850
632	644260
633	623490
634	607460
635	600940
636	584380
637	569410
638	557940
639	542020
640	528580
641	514700
642	503530
643	487980
644	481110
645	461240
646	458160
647	448130
648	437680
649	432070
650	425870
651	418000
652	411470
653	407300
654	406680
655	401990
656	399750
657	400250
658	393000
659	391320
660	388060
661	387550
662	386320
663	376390
664	368740
665	368140
666	357050
667	349530
668	344540
669	335340
670	325970
671	319660
672	310810
673	297160
674	290100
675	280910
676	270910
677	261490
678	249640
679	242610
680	233590
681	226520
682	218710
683	208260
684	200720
685	192790
686	184020
687	178640
688	173000
689	165070
690	158480
691	152750
692	148900
693	140920
694	136320
695	131810
696	126280
697	121020
698	118440
699	112430
700	109300
701	103910
702	101180
703	98110
704	94370
705	88240
706	87440
707	86690
708	80170
709	78860
710	75680
711	72500
712	70260
713	66770
714	65460
715	64130
716	61490
717	59890
718	58320
719	55350
720	53330
721	51150
722	50530
723	46920
724	46680
725	43490
726	43440
727	42850
728	40930
729	39070
730	38030
731	37410
732	35360
733	33580
734	32010
735	32810
736	30720
737	29850
738	27510
739	28430
740	26730
741	26070
742	24870
743	23340
744	23470
745	22630
746	21200
747	20780
748	19780
749	19870
750	19920
751	18350
752	18300
753	17430
754	17240
755	16420
756	15500
757	15350
758	15180
759	14780
760	13970
761	13690
762	13020
763	13600
764	12170
765	12690
766	11830
767	10810
768	11960
769	11250
770	10920
771	10710
772	10230
773	9860
774	9680
775	9100
776	8870
777	8990
778	8640
779	8130
780	8510
781	8210
782	8370
783	7880
784	7270
785	7260
786	7700
787	7120
788	7400
789	6660
790	7080
791	6810
792	6350
793	6560
794	6210
795	6600
796	6330
797	5850
798	5630
799	5830
800	5950
